# Supplementary material for: mRNA-seq and miRNA-seq profiling analyses reveal molecular mechanisms regulating induction of fruiting body in Ophiocordyceps sinensis
Source: Sci Rep. 2021 Jun 21;11:12944. doi: 10.1038/s41598-021-91718-x (PMC8217512; doi:10.1038/s41598-021-91718-x)
Supplement: Supplementary file 1 — Supplementary Information. [file 41598_2021_91718_MOESM1_ESM.xlsx]

## Sheet: mRNA
Table S1. The primers of DEGs and DEMs validated by RT-qPCR analysis
ID	Sequence (5'-3')	Tm	GC%	length	Gene name
gene-G6O67_001860-F	GCAAGGGCAACTATGGCAC	58	58	155	PBS2
gene-G6O67_001860-R	CGTGCTTGTGTCGTCGTCA	59	58
gene-G6O67_001713-F	GATTATCTGGACCGCACACG	57	55	180	CAT
gene-G6O67_001713-R	GCTTGTTCCACGTCACGATGG	60	57
gene-G6O67_003346-F	ACGAGCGAGATTCATCCAGTC	58	52	182	TYR
gene-G6O67_003346-R	CGTTCGGCTTGTTTCCTACCA	59	52
gene-G6O67_006486-F	ATCGAACCCTGTCAATTCAACCG	59	48	176	MDH
gene-G6O67_006486-R	CAATGACGGGCACAGTGAGC	60	60
gene-G6O67_006243-F	ACACATGCCTCGACGACAAG	59	55	176	HK
gene-G6O67_006243-R	GCTCTCCTCCTCCATGCAGAT	60	57
gene-G6O67_006617-F	GCCATCGTCGTCCTCTACCTAC	60	59	183	ABC transporter
gene-G6O67_006617-R	GAGGAGTGCGAGAGACGACT	59	60
gene-G6O67_006238-F	GGCAACCGATTGTGTGGATACG	60	55	187	CYPMO
gene-G6O67_006238-R	GTAGATTCTCGGGCTCGCGT	60	69
gene-G6O67_001528-F	AGTACCGAGACGTGATCCGAG	59	57	158	GK
gene-G6O67_001528-R	GATGTCAAACTGGCTCTGGAC	57	52
18S-F*	AGATTCAAAGCCAATGCCCC	57	50
18S-R*	TGGCCACTACCCAAACATCG	59	55
n_os_milR13	TTGCGGGCACGTGATCCACG	64	65
n_os_milR16	GGGTACCATGTCGTCGAGGGC	63	67
n_os_milR34	GGGGTTGCTCTCGAGCTTTGGT	63	59
n_os_milR38	GGGTGTGTGCGGCTCCTTAATGTATG	63	54
* Zhong et al., 2016
