# Supplementary material for: mRNA-seq and miRNA-seq profiling analyses reveal molecular mechanisms regulating induction of fruiting body in Ophiocordyceps sinensis
Source: Sci Rep. 2021 Jun 21;11:12944. doi: 10.1038/s41598-021-91718-x (PMC8217512; doi:10.1038/s41598-021-91718-x)
Supplement: Supplementary file 2 — Supplementary Information. [file 41598_2021_91718_MOESM2_ESM.xlsx]

## Sheet: Sheet1
Table S2. Statistic analysis of clean reads for transcriptome sequencing
Samples	Clean reads (pair-end)	Clean base	GC content (%)	≥Q30(%)	Mapped reads (single-end)	Mapped ratio
MC-1	23401999	7016757346	60.76	94.09	44014773	0.9404
MC-2	23360595	7005577856	60.47	93.74	43934540	0.9404
MC-3	22210722	6660015586	60.73	94.37	41678492	0.9383
ST-1	25374934	7605624138	60.69	93.77	47115232	0.9284
ST-2	28656031	8589055094	60.59	93.66	53315738	0.9303
ST-3	21814291	6539497442	60.69	93.54	40356754	0.925
OS-1	23239296	6960662562	60.66	94.02	44983110	0.9678
OS-2	22212619	6658162780	60.22	93.82	40658666	0.9152
OS-3	22963667	6885085874	60.6	94.07	44818634	0.9759
