# Supplementary material for: mRNA-seq and miRNA-seq profiling analyses reveal molecular mechanisms regulating induction of fruiting body in Ophiocordyceps sinensis
Source: Sci Rep. 2021 Jun 21;11:12944. doi: 10.1038/s41598-021-91718-x (PMC8217512; doi:10.1038/s41598-021-91718-x)
Supplement: Supplementary file 3 — Supplementary Information. [file 41598_2021_91718_MOESM3_ESM.xlsx]

## Sheet: Sheet1
Table S3 Statistic analysis of clean reads for small RNA sequencing
Samples	Raw reads	Clean reads	Q30(%)	rRNA	scRNA	snRNA	snoRNA	tRNA	Unannotated (contain miRNA)
MC-1	19566377	18842475	85.02	1208927	0	2	1592	172937	17444846
MC-2	19540805	19146942	91.93	1204311	0	4	2073	104930	17825093
MC-3	16877457	16512258	91.04	845688	0	2	738	114511	15547225
ST-1	17292287	14351294	85	616222	0	0	259	39997	13692668
ST-2	15779745	15491227	91.81	438809	0	0	169	36475	15014242
ST-3	16765016	16175413	91.98	1199761	0	4	904	60102	14908077
FB-1	18758039	18449797	91.54	1465913	0	1	727	45251	16932722
FB-2	16155879	11054245	85	438809	0	0	169	36475	15014242
FB-2	15849828	12933089	90.58	341426	0	2	590	14690	12572464
