# Supplementary material for: mRNA-seq and miRNA-seq profiling analyses reveal molecular mechanisms regulating induction of fruiting body in Ophiocordyceps sinensis
Source: Sci Rep. 2021 Jun 21;11:12944. doi: 10.1038/s41598-021-91718-x (PMC8217512; doi:10.1038/s41598-021-91718-x)
Supplement: Supplementary file 4 — Supplementary Information. [file 41598_2021_91718_MOESM4_ESM.xlsx]

## Sheet: MC_vs_ST
Table S4. Differentially expressed genes (DEGs) in sclerotium stage compared with mycoparasite complex stage. These genes were manually categorized according to their corresponding GO annotation, and KEGG annotation, NR annotation
#ID	FDR	log2FC	regulated	GO_annotation	KEGG_annotation	KEGG_pathway_annotation	NR_annotation
gene-G6O67_005865	0.00397006	1.46086	up	Cellular Component: plasma membrane (GO:0005886);; Biological Process: carbohydrate metabolic process (GO:0005975);; Cellular Component: fungal-type cell wall (GO:0009277);; Molecular Function: transferase activity (GO:0016740);; Molecular Function: hydrolase activity (GO:0016787);; Cellular Component: anchored component of membrane (GO:0031225);;	--	--	glycoside hydrolase family 72 protein [Ophiocordyceps sinensis CO18]
gene-G6O67_005624	0.00227542	1.55089	up	Molecular Function: iron ion binding (GO:0005506);; Biological Process: fatty acid biosynthetic process (GO:0006633);; Cellular Component: integral component of membrane (GO:0016021);; Molecular Function: oxidoreductase activity (GO:0016491);; Biological Process: oxidation-reduction process (GO:0055114);;	K04713|1.91533e-65|bfu:BC1G_03723|K04713 sphinganine C4-monooxygenase [EC:1.14.18.5] | (RefSeq) hypothetical protein	Sphingolipid metabolism (ko00600)	sphinganine hydroxylase Sur2 [Ophiocordyceps sinensis CO18]
gene-G6O67_004897	0.000273689	1.24218	up	Cellular Component: integral component of membrane (GO:0016021);; Molecular Function: lyase activity (GO:0016829);;	--	--	p-hydroxylaminobenzoate lyase [Ophiocordyceps sinensis CO18]
gene-G6O67_001141	9.53055e-06	1.22426	up	--	--	--	hypothetical protein TOPH_05779 [Tolypocladium ophioglossoides CBS 100239]
gene-G6O67_002864	0.000112346	1.13222	up	Molecular Function: monooxygenase activity (GO:0004497);; Molecular Function: iron ion binding (GO:0005506);; Cellular Component: integral component of membrane (GO:0016021);; Molecular Function: oxidoreductase activity, acting on paired donors, with incorporation or reduction of molecular oxygen (GO:0016705);; Molecular Function: heme binding (GO:0020037);; Biological Process: oxidation-reductio…	--	--	cytochrome P450 [Ophiocordyceps sinensis CO18]
Ophiocordyceps_sinensis_newGene_1749	5.18938e-52	-7.15292	down	--	--	--	hypothetical protein OCS_06258 [Ophiocordyceps sinensis CO18]
gene-G6O67_001985	0.000122562	1.25801	up	Cellular Component: prospore membrane (GO:0005628);; Cellular Component: vacuolar membrane (GO:0005774);; Cellular Component: cytosol (GO:0005829);; Molecular Function: 1-phosphatidylinositol-3-kinase activity (GO:0016303);; Biological Process: ascospore-type prospore membrane assembly (GO:0032120);; Biological Process: phosphatidylinositol-3-phosphate biosynthetic process (GO:0036092);; Biologic…	--	--	nuclear protein Qri2/Nse4 [Ophiocordyceps sinensis CO18]
Ophiocordyceps_sinensis_newGene_1695	1.81249e-08	-1.89211	down	--	--	--	hypothetical protein CDD83_9035 [Cordyceps sp. RAO-2017]
gene-G6O67_006198	3.91443e-05	-2.22124	down	Molecular Function: dioxygenase activity (GO:0051213);; Biological Process: oxidation-reduction process (GO:0055114);;	K06912|1.16352e-120|pno:SNOG_11187|K06912 alpha-ketoglutarate-dependent 2,4-dichlorophenoxyacetate dioxygenase [EC:1.14.11.-] | (RefSeq) hypothetical protein	--	Taurine catabolism dioxygenase TauD/TfdA [Ophiocordyceps sinensis CO18]
gene-G6O67_004081	2.61451e-05	-1.39431	down	Biological Process: maturation of SSU-rRNA from tricistronic rRNA transcript (SSU-rRNA, 5.8S rRNA, LSU-rRNA) (GO:0000462);; Molecular Function: adenylate kinase activity (GO:0004017);; Molecular Function: ATP binding (GO:0005524);; Cellular Component: nucleus (GO:0005634);; Cellular Component: cytoplasm (GO:0005737);; Biological Process: regulation of transcription, DNA-templated (GO:0006355);; M…	K18532|3.53726e-106|nhe:NECHADRAFT_101516|K18532 adenylate kinase [EC:2.7.4.3] | (RefSeq) hypothetical protein	Purine metabolism (ko00230);; Biosynthesis of antibiotics (ko01130);; Ribosome biogenesis in eukaryotes (ko03008)	DUF1671 domain-containing protein [Ophiocordyceps sinensis CO18]
gene-G6O67_003815	0.00234816	-1.16986	down	Molecular Function: catalytic activity (GO:0003824);; Cellular Component: extracellular region (GO:0005576);; Biological Process: pathogenesis (GO:0009405);;	--	--	Heat-labile enterotoxin, A chain [Ophiocordyceps sinensis CO18]
gene-G6O67_007626	1.77269e-06	2.33607	up	--	--	--	hypothetical protein CDD83_2717 [Cordyceps sp. RAO-2017]
gene-G6O67_006014	0.00178193	1.21514	up	--	--	--	hypothetical protein HIM_06894 [Hirsutella minnesotensis 3608]
gene-G6O67_005214	0.00240986	1.95117	up	--	--	--	hypothetical protein OCS_01291 [Ophiocordyceps sinensis CO18]
gene-G6O67_003542	0.00101549	-1.68924	down	--	--	--	hypothetical protein OCS_00960 [Ophiocordyceps sinensis CO18]
gene-G6O67_004836	0.00106474	1.21015	up	Biological Process: replicative cell aging (GO:0001302);; Biological Process: age-dependent response to reactive oxygen species involved in chronological cell aging (GO:0001320);; Molecular Function: superoxide dismutase activity (GO:0004784);; Cellular Component: mitochondrial matrix (GO:0005759);; Biological Process: removal of superoxide radicals (GO:0019430);; Molecular Function: manganese io…	K04564|6.83394e-116|tmn:UCRPA7_8794|K04564 superoxide dismutase, Fe-Mn family [EC:1.15.1.1] | (RefSeq) putative superoxide dismutase protein	Peroxisome (ko04146)	Manganese/iron superoxide dismutase [Ophiocordyceps sinensis CO18]
gene-G6O67_004373	0.00111702	2.10049	up	Molecular Function: monooxygenase activity (GO:0004497);; Molecular Function: iron ion binding (GO:0005506);; Molecular Function: oxidoreductase activity, acting on paired donors, with incorporation or reduction of molecular oxygen (GO:0016705);; Molecular Function: heme binding (GO:0020037);; Biological Process: oxidation-reduction process (GO:0055114);;	--	--	Cytochrome P450 [Ophiocordyceps sinensis CO18]
gene-G6O67_002453	2.23968e-08	1.26026	up	Molecular Function: kinase activity (GO:0016301);; Biological Process: phosphorylation (GO:0016310);; Molecular Function: lyase activity (GO:0016829);;	K02510|1.13607e-164|maj:MAA_07226|K02510 4-hydroxy-2-oxoheptanedioate aldolase [EC:4.1.2.52] | (RefSeq) HpcH/HpaI aldolase/citrate lyase family protein	Tyrosine metabolism (ko00350)	HpcH/HpaI aldolase/citrate lyase family protein [Ophiocordyceps sinensis CO18]
gene-G6O67_007978	8.37382e-07	1.11434	up	Molecular Function: monooxygenase activity (GO:0004497);; Cellular Component: membrane (GO:0016020);; Molecular Function: oxidoreductase activity, acting on paired donors, with incorporation or reduction of molecular oxygen (GO:0016705);; Molecular Function: metal ion binding (GO:0046872);;	--	--	hypothetical protein HIM_01925 [Hirsutella minnesotensis 3608]
gene-G6O67_004925	4.05403e-07	1.79278	up	--	K06035|1.90104e-112|maj:MAA_00337|K06035 cyanamide hydratase [EC:4.2.1.69] | (RefSeq) Cyanamide hydratase, HD-type	Atrazine degradation (ko00791)	Cyanamide hydratase, HD-type [Ophiocordyceps sinensis CO18]
gene-G6O67_006782	0.00877644	1.29273	up	Molecular Function: transferase activity, transferring glycosyl groups (GO:0016757);;	K10798|0|tre:TRIREDRAFT_22115|K10798 poly [ADP-ribose] polymerase [EC:2.4.2.30] | (RefSeq) hypothetical protein	Base excision repair (ko03410)	hypothetical protein HIM_06126 [Hirsutella minnesotensis 3608]
gene-G6O67_001045	1.00255e-07	2.38389	up	Cellular Component: integral component of membrane (GO:0016021);; Molecular Function: ion binding (GO:0043167);;	--	--	hypothetical protein CDD83_7436 [Cordyceps sp. RAO-2017]
Ophiocordyceps_sinensis_newGene_956	4.79036e-27	-5.60293	down	--	--	--	hypothetical protein OCS_06059 [Ophiocordyceps sinensis CO18]
gene-G6O67_004157	5.77972e-06	1.50302	up	Molecular Function: RNA polymerase II transcription factor activity, sequence-specific DNA binding (GO:0000981);; Cellular Component: nucleus (GO:0005634);; Biological Process: regulation of transcription from RNA polymerase II promoter (GO:0006357);; Molecular Function: zinc ion binding (GO:0008270);; Molecular Function: hydrolase activity (GO:0016787);; Molecular Function: carbon-nitrogen ligas…	K01426|0|maj:MAA_09596|K01426 amidase [EC:3.5.1.4] | (RefSeq) fatty-acid amide hydrolase	Arginine and proline metabolism (ko00330);; Phenylalanine metabolism (ko00360);; Tryptophan metabolism (ko00380)	Acetamidase [Tolypocladium capitatum]
Ophiocordyceps_sinensis_newGene_955	0.0011798	-2.15888	down	--	--	--	hypothetical protein OCS_06059 [Ophiocordyceps sinensis CO18]
gene-G6O67_006785	4.76585e-07	1.08235	up	Molecular Function: transcription factor activity, sequence-specific DNA binding (GO:0003700);; Cellular Component: nucleus (GO:0005634);; Biological Process: regulation of transcription, DNA-templated (GO:0006355);; Molecular Function: sequence-specific DNA binding (GO:0043565);;	--	--	hypothetical protein OCS_04197 [Ophiocordyceps sinensis CO18]
gene-G6O67_008528	0.00318102	1.36272	up	Biological Process: calcium ion transport (GO:0006816);; Molecular Function: cation transmembrane transporter activity (GO:0008324);; Cellular Component: integral component of membrane (GO:0016021);; Biological Process: cation transmembrane transport (GO:0098655);;	K07300|0|tre:TRIREDRAFT_19432|K07300 Ca2+:H+ antiporter | (RefSeq) Ca2+ transporter	--	calcium/sodium antiporter [Ophiocordyceps sinensis CO18]
gene-G6O67_001149	0.000296846	1.12622	up	Cellular Component: nuclear chromatin (GO:0000790);; Molecular Function: RNA polymerase II core promoter proximal region sequence-specific DNA binding (GO:0000978);; Molecular Function: transcriptional activator activity, RNA polymerase II core promoter proximal region sequence-specific binding (GO:0001077);; Molecular Function: transcriptional repressor activity, RNA polymerase II core promoter …	K09051|0|fpu:FPSE_02636|K09051 ATF/CREB family transcription factor | (RefSeq) hypothetical protein	MAPK signaling pathway - yeast (ko04011)	bZIP transcription factor [Ophiocordyceps sinensis CO18]
gene-G6O67_006459	1.23521e-05	-1.6206	down	--	K14324|2.54558e-48|maw:MAC_04096|K14324 histone deacetylase complex subunit SAP18 | (RefSeq) Sin3-associated polypeptide Sap18	RNA transport (ko03013);; mRNA surveillance pathway (ko03015)	hypothetical protein XA68_11004 [Ophiocordyceps unilateralis]
gene-G6O67_006854	0.000178464	1.28899	up	--	--	--	VPS9 domain protein [Ophiocordyceps sinensis CO18]
gene-G6O67_006602	2.7677e-05	-2.65803	down	Molecular Function: copper ion binding (GO:0005507);; Molecular Function: primary amine oxidase activity (GO:0008131);; Biological Process: amine metabolic process (GO:0009308);; Molecular Function: quinone binding (GO:0048038);; Biological Process: oxidation-reduction process (GO:0055114);;	K00276|0|maw:MAC_02145|K00276 primary-amine oxidase [EC:1.4.3.21] | (RefSeq) copper amine oxidase	Glycine, serine and threonine metabolism (ko00260);; Tyrosine metabolism (ko00350);; Phenylalanine metabolism (ko00360);; beta-Alanine metabolism (ko00410)	copper amine oxidase [Ophiocordyceps sinensis CO18]
gene-G6O67_005473	0.000311269	-1.02556	down	--	--	--	NAD(P)-binding domain protein [Ophiocordyceps sinensis CO18]
gene-G6O67_007829	0.0035072	-1.49295	down	--	--	--	hypothetical protein CDD83_2992 [Cordyceps sp. RAO-2017]
gene-G6O67_003613	1.29542e-05	-1.12896	down	--	--	--	hypothetical protein HIM_10267 [Hirsutella minnesotensis 3608]
gene-G6O67_003209	6.06649e-07	-1.4276	down	Molecular Function: single-stranded DNA endodeoxyribonuclease activity (GO:0000014);; Biological Process: DNA catabolic process, endonucleolytic (GO:0000737);; Molecular Function: nucleic acid binding (GO:0003676);; Molecular Function: endoribonuclease activity (GO:0004521);; Cellular Component: mitochondrion (GO:0005739);; Biological Process: RNA catabolic process (GO:0006401);; Biological Proce…	K01173|1.24833e-171|cmt:CCM_05021|K01173 endonuclease G, mitochondrial | (RefSeq) mitochondrial nuclease	--	Mitochondrial nuclease [Hirsutella minnesotensis 3608]
gene-G6O67_002210	1.17622e-05	1.24709	up	Cellular Component: integral component of membrane (GO:0016021);; Biological Process: transmembrane transport (GO:0055085);;	--	--	major facilitator superfamily transporter [Ophiocordyceps sinensis CO18]
gene-G6O67_003141	5.65014e-08	-1.01048	down	Molecular Function: ATP binding (GO:0005524);; Molecular Function: zinc ion binding (GO:0008270);;	K11380|5.71148e-79|maw:MAC_08662|K11380 NuA3 HAT complex component NTO1 | (RefSeq) PHD finger domain protein, putative	--	bromodomain and PHD finger-containing protein [Ophiocordyceps sinensis CO18]
gene-G6O67_001624	1.67152e-07	1.49923	up	Molecular Function: magnesium ion binding (GO:0000287);; Molecular Function: phospholipid-translocating ATPase activity (GO:0004012);; Molecular Function: ATP binding (GO:0005524);; Cellular Component: integral component of membrane (GO:0016021);; Biological Process: phospholipid translocation (GO:0045332);;	K01530|0|maw:MAC_03056|K01530 phospholipid-translocating ATPase [EC:3.6.3.1] | (RefSeq) P-type ATPase	--	Phospholipid-transporting ATPase [Tolypocladium paradoxum]
gene-G6O67_005477	7.58324e-09	1.37088	up	--	--	--	hypothetical protein OCS_01025 [Ophiocordyceps sinensis CO18]
gene-G6O67_001832	0.000231166	-1.04088	down	Cellular Component: chromosome, centromeric region (GO:0000775);; Cellular Component: condensed nuclear chromosome (GO:0000794);; Cellular Component: protein complex (GO:0043234);; Cellular Component: nuclear chromosome part (GO:0044454);; Biological Process: homologous chromosome segregation (GO:0045143);; Biological Process: meiotic sister chromatid cohesion (GO:0051177);;	--	--	hypothetical protein HIM_05716 [Hirsutella minnesotensis 3608]
Ophiocordyceps_sinensis_newGene_1549	2.32139e-20	-4.98079	down	--	--	--	hypothetical protein OCS_06149 [Ophiocordyceps sinensis CO18]
gene-G6O67_005292	0.00230101	-1.30478	down	--	--	--	hypothetical protein OCS_03391 [Ophiocordyceps sinensis CO18]
gene-G6O67_004392	0.000143375	1.51995	up	Biological Process: autophagy of mitochondrion (GO:0000422);; Cellular Component: autophagosome (GO:0005776);; Cellular Component: cytosol (GO:0005829);; Biological Process: C-terminal protein lipidation (GO:0006501);; Biological Process: macroautophagy (GO:0016236);; Molecular Function: Atg8 ligase activity (GO:0019776);; Biological Process: protein localization by the Cvt pathway (GO:0032258);;…	K08339|2.68341e-85|nhe:NECHADRAFT_41097|K08339 autophagy-related protein 5 | (RefSeq) hypothetical protein	Regulation of autophagy (ko04140)	hypothetical protein OCS_06023 [Ophiocordyceps sinensis CO18]
gene-G6O67_003338	1.7921e-07	-1.24069	down	--	--	--	hypothetical protein CDD83_7742 [Cordyceps sp. RAO-2017]
gene-G6O67_004516	0.00119738	1.23658	up	--	--	--	PAN domain containing protein [Ophiocordyceps sinensis CO18]
gene-G6O67_003153	0.00134697	-1.56608	down	Molecular Function: transferase activity (GO:0016740);;	--	--	phosphotransferase enzyme family protein [Ophiocordyceps sinensis CO18]
gene-G6O67_008064	4.11663e-05	1.41151	up	Cellular Component: integral component of membrane (GO:0016021);;	--	--	hypothetical protein HIM_07382 [Hirsutella minnesotensis 3608]
gene-G6O67_001708	5.55221e-08	-1.10911	down	--	--	--	hypothetical protein FOTG_17992 [Fusarium oxysporum f. sp. vasinfectum 25433]
gene-G6O67_008121	6.91928e-09	-1.38716	down	Biological Process: maturation of SSU-rRNA from tricistronic rRNA transcript (SSU-rRNA, 5.8S rRNA, LSU-rRNA) (GO:0000462);; Cellular Component: nucleolus (GO:0005730);; Cellular Component: 90S preribosome (GO:0030686);; Cellular Component: small-subunit processome (GO:0032040);;	K14788|0|nhe:NECHADRAFT_35871|K14788 ribosome biogenesis protein ENP2 | (RefSeq) hypothetical protein	--	WD repeat protein [Ophiocordyceps sinensis CO18]
gene-G6O67_007460	8.05001e-09	1.11295	up	--	--	--	Nucleoside diphosphate-linked moiety X motif 19, mitochondrial [Tolypocladium ophioglossoides CBS 100239]
gene-G6O67_008223	3.11808e-05	1.53218	up	Molecular Function: lactoylglutathione lyase activity (GO:0004462);; Cellular Component: nucleus (GO:0005634);; Cellular Component: cytoplasm (GO:0005737);; Biological Process: glutathione metabolic process (GO:0006749);; Biological Process: methylglyoxal catabolic process to D-lactate via S-lactoyl-glutathione (GO:0019243);; Molecular Function: metal ion binding (GO:0046872);;	K01759|0|tre:TRIREDRAFT_120424|K01759 lactoylglutathione lyase [EC:4.4.1.5] | (RefSeq) hypothetical protein	Pyruvate metabolism (ko00620)	lactoylglutathione lyase [Ophiocordyceps sinensis CO18]
Ophiocordyceps_sinensis_newGene_1234	1.22049e-23	-5.33401	down	--	--	--	hypothetical protein OCS_06676 [Ophiocordyceps sinensis CO18]
gene-G6O67_002553	0.00237414	1.06203	up	--	--	--	hypothetical protein OCS_02919 [Ophiocordyceps sinensis CO18]
gene-G6O67_000627	1.87662e-08	1.34127	up	--	--	--	hypothetical protein OCS_02571 [Ophiocordyceps sinensis CO18]
gene-G6O67_003289	0.000277638	1.07625	up	Molecular Function: beta-glucosidase activity (GO:0008422);; Biological Process: cellulose catabolic process (GO:0030245);; Molecular Function: scopolin beta-glucosidase activity (GO:0102483);;	K05349|0|maj:MAA_06098|K05349 beta-glucosidase [EC:3.2.1.21] | (RefSeq) beta-glucosidase 1 precursor	Cyanoamino acid metabolism (ko00460);; Starch and sucrose metabolism (ko00500)	Glycoside hydrolase, superfamily [Ophiocordyceps sinensis CO18]
gene-G6O67_006344	0.00104649	-1.40948	down	--	--	--	hypothetical protein TOPH_07828 [Tolypocladium ophioglossoides CBS 100239]
Ophiocordyceps_sinensis_newGene_80	2.37312e-08	-2.14943	down	--	--	--	hypothetical protein VFPFJ_11755 [Purpureocillium lilacinum]
gene-G6O67_005540	0.00171174	1.0055	up	Cellular Component: integral component of membrane (GO:0016021);;	--	--	hypothetical protein OCS_01078 [Ophiocordyceps sinensis CO18]
gene-G6O67_006879	3.00904e-08	-1.51692	down	Biological Process: histidine biosynthetic process (GO:0000105);; Molecular Function: 1-(5-phosphoribosyl)-5-[(5-phosphoribosylamino)methylideneamino]imidazole-4-carboxamide isomerase activity (GO:0003949);;	K01814|5.43071e-162|nhe:NECHADRAFT_68561|K01814 phosphoribosylformimino-5-aminoimidazole carboxamide ribotide isomerase [EC:5.3.1.16] | (RefSeq) hypothetical protein	Histidine metabolism (ko00340);; Biosynthesis of amino acids (ko01230)	Phosphoribosylformimino-5-aminoimidazole carboxamide ribotide isomerase, eukaryotic [Ophiocordyceps sinensis CO18]
gene-G6O67_000997	3.88309e-05	-1.05611	down	Molecular Function: ATP binding (GO:0005524);; Biological Process: proteolysis (GO:0006508);; Molecular Function: metallopeptidase activity (GO:0008237);; Cellular Component: membrane (GO:0016020);; Molecular Function: phosphotransferase activity, alcohol group as acceptor (GO:0016773);;	--	--	metalloprotease m41 ftsh [Ophiocordyceps sinensis CO18]
gene-G6O67_006061	7.62893e-09	-1.03801	down	Cellular Component: intracellular part (GO:0044424);; Biological Process: nucleic acid metabolic process (GO:0090304);;	--	--	mating-type switching protein swi10 [Ophiocordyceps sinensis CO18]
gene-G6O67_005950	4.27806e-16	1.26628	up	--	--	--	protein related to hydroxyproline-rich glycoprotein [Ophiocordyceps sinensis CO18]
gene-G6O67_000204	0.00161431	1.35006	up	--	K11493|1.08779e-160|maj:MAA_10944|K11493 regulator of chromosome condensation | (RefSeq) BTB domain and ankyrin repeat containing protein	--	Regulator of chromosome condensation/beta-lactamase-inhibitor protein II, partial [Metarhizium majus ARSEF 297]
gene-G6O67_000620	3.72704e-12	1.43233	up	Biological Process: ribosomal large subunit assembly (GO:0000027);; Biological Process: maturation of LSU-rRNA from tricistronic rRNA transcript (SSU-rRNA, 5.8S rRNA, LSU-rRNA) (GO:0000463);; Biological Process: maturation of 5.8S rRNA from tricistronic rRNA transcript (SSU-rRNA, 5.8S rRNA, LSU-rRNA) (GO:0000466);; Molecular Function: RNA binding (GO:0003723);; Molecular Function: ATP-dependent R…	K14808|0|nhe:NECHADRAFT_91041|K14808 ATP-dependent RNA helicase DDX54/DBP10 [EC:3.6.4.13] | (RefSeq) hypothetical protein	--	ATP-dependent RNA helicase dbp10 [Ophiocordyceps sinensis CO18]
gene-G6O67_000662	0.00313689	1.1604	up	Cellular Component: integral component of membrane (GO:0016021);;	K19327|0|nhe:NECHADRAFT_66456|K19327 anoctamin-10 | (RefSeq) hypothetical protein	--	Anoctamin/TMEM 16 [Ophiocordyceps sinensis CO18]
gene-G6O67_000589	4.3243e-05	1.32803	up	Molecular Function: secondary active sulfate transmembrane transporter activity (GO:0008271);; Cellular Component: integral component of membrane (GO:0016021);; Biological Process: sulfate transmembrane transport (GO:1902358);;	K14708|0|maj:MAA_06272|K14708 solute carrier family 26 (sodium-independent sulfate anion transporter), member 11 | (RefSeq) sulfate permease 2	--	sulfate permease [Ophiocordyceps sinensis CO18]
gene-G6O67_007426	2.15938e-05	2.3967	up	--	K18064|2.29666e-20|maj:MAA_05145|K18064 arsenical-resistance protein 2 | (RefSeq) hypothetical protein	--	Rhodanese-like protein [Ophiocordyceps sinensis CO18]
gene-G6O67_000477	8.46958e-45	-6.92742	down	--	--	--	hypothetical protein OCS_02777 [Ophiocordyceps sinensis CO18]
gene-G6O67_008613	7.21834e-33	-3.6356	down	--	--	--	Mob1/phocein [Ophiocordyceps sinensis CO18]
gene-G6O67_005584	5.25763e-17	2.21174	up	--	--	--	lipase B precursor [Ophiocordyceps sinensis CO18]
gene-G6O67_007813	6.78541e-06	-2.31706	down	--	--	--	hypothetical protein HIM_08652 [Hirsutella minnesotensis 3608]
gene-G6O67_003456	1.68649e-06	1.94607	up	Molecular Function: monooxygenase activity (GO:0004497);; Molecular Function: iron ion binding (GO:0005506);; Cellular Component: integral component of membrane (GO:0016021);; Molecular Function: oxidoreductase activity, acting on paired donors, with incorporation or reduction of molecular oxygen (GO:0016705);; Molecular Function: heme binding (GO:0020037);; Biological Process: oxidation-reductio…	--	--	hypothetical protein CDD83_8795 [Cordyceps sp. RAO-2017]
gene-G6O67_007014	0.00016492	1.6787	up	--	--	--	hypothetical protein X797_004126 [Metarhizium robertsii]
gene-G6O67_008766	0.00116733	1.13738	up	Molecular Function: alpha,alpha-trehalase activity (GO:0004555);; Biological Process: trehalose metabolic process (GO:0005991);; Biological Process: DNA metabolic process (GO:0006259);;	K01194|0|maj:MAA_03359|K01194 alpha,alpha-trehalase [EC:3.2.1.28] | (RefSeq) glycoside hydrolase family 37 protein	Starch and sucrose metabolism (ko00500)	hypothetical protein HIM_07601 [Hirsutella minnesotensis 3608]
gene-G6O67_000429	4.15788e-05	2.69426	up	--	--	--	hypothetical protein OCS_05220 [Ophiocordyceps sinensis CO18]
gene-G6O67_002003	0.000206429	1.52042	up	--	--	--	hypothetical protein OCS_03505 [Ophiocordyceps sinensis CO18]
gene-G6O67_006282	0.00127373	1.3907	up	--	--	--	hypothetical protein OCS_00901 [Ophiocordyceps sinensis CO18]
gene-G6O67_000937	0.00134005	1.02171	up	Cellular Component: integral component of membrane (GO:0016021);;	--	--	ATP synthase F0 [Ophiocordyceps sinensis CO18]
Ophiocordyceps_sinensis_newGene_346	0.00582883	-1.53033	down	Cellular Component: integral component of membrane (GO:0016021);;	--	--	hypothetical protein OCS_02130 [Ophiocordyceps sinensis CO18]
gene-G6O67_007981	0.000607	1.16923	up	Cellular Component: integral component of membrane (GO:0016021);;	--	--	hypothetical protein HIM_01928 [Hirsutella minnesotensis 3608]
gene-G6O67_007061	0.00362258	-1.28692	down	--	--	--	Telomere length regulation protein [Ophiocordyceps sinensis CO18]
gene-G6O67_007821	2.2603e-18	1.66107	up	Molecular Function: protein serine/threonine kinase activity (GO:0004674);; Molecular Function: ATP binding (GO:0005524);; Cellular Component: cytosol (GO:0005829);; Biological Process: positive regulation of G2/M transition of mitotic cell cycle (GO:0010971);; Biological Process: peptidyl-threonine phosphorylation (GO:0018107);; Biological Process: actin filament depolymerization (GO:0030042);; …	K21157|0|maw:MAC_05792|K21157 SNF1-activating kinase 1 [EC:2.7.11.1] | (RefSeq) serine/threonine protein kinase, putative	--	hypothetical protein CDD83_8745 [Cordyceps sp. RAO-2017]
gene-G6O67_004984	6.31164e-05	1.25069	up	Molecular Function: FMN binding (GO:0010181);; Molecular Function: oxidoreductase activity (GO:0016491);; Biological Process: oxidation-reduction process (GO:0055114);;	--	--	NADH:flavin oxidoreductase/NADH oxidase [Ophiocordyceps sinensis CO18]
gene-G6O67_001929	2.11998e-68	-7.85654	down	--	--	--	hypothetical protein THITE_160123 [Thielavia terrestris NRRL 8126]
Ophiocordyceps_sinensis_newGene_1859	1.29764e-12	-4.12703	down	--	--	--	hypothetical protein OCS_01448 [Ophiocordyceps sinensis CO18]
gene-G6O67_000501	2.55349e-12	3.27437	up	Molecular Function: triglyceride lipase activity (GO:0004806);; Biological Process: lipid catabolic process (GO:0016042);;	--	--	Secretory lipase family protein [Ophiocordyceps sinensis CO18]
gene-G6O67_008027	0.000229839	1.85357	up	Molecular Function: homogentisate 1,2-dioxygenase activity (GO:0004411);; Biological Process: L-phenylalanine catabolic process (GO:0006559);; Biological Process: tyrosine metabolic process (GO:0006570);; Biological Process: oxidation-reduction process (GO:0055114);;	K00451|0|tre:TRIREDRAFT_77739|K00451 homogentisate 1,2-dioxygenase [EC:1.13.11.5] | (RefSeq) homogentisate 1,2-dioxygenase	Tyrosine metabolism (ko00350)	Homogentisate 1,2-dioxygenase [Tolypocladium ophioglossoides CBS 100239]
gene-G6O67_003195	4.8946e-14	2.05748	up	Molecular Function: nucleic acid binding (GO:0003676);;	--	--	zinc finger domain-containing protein [Ophiocordyceps sinensis CO18]
gene-G6O67_002007	1.41419e-09	2.12985	up	--	--	--	hypothetical protein OCS_03507 [Ophiocordyceps sinensis CO18]
gene-G6O67_002402	4.82505e-05	1.37088	up	Molecular Function: Rho guanyl-nucleotide exchange factor activity (GO:0005089);; Biological Process: regulation of Rho protein signal transduction (GO:0035023);; Biological Process: positive regulation of GTPase activity (GO:0043547);;	--	--	rsp [Ophiocordyceps sinensis CO18]
Ophiocordyceps_sinensis_newGene_1282	5.32491e-10	-2.43576	down	--	--	--	hypothetical protein OCS_06149 [Ophiocordyceps sinensis CO18]
gene-G6O67_005027	0.00166923	-1.13143	down	Molecular Function: NAD+ kinase activity (GO:0003951);; Cellular Component: mitochondrial matrix (GO:0005759);; Biological Process: NADP biosynthetic process (GO:0006741);; Biological Process: phosphorylation (GO:0016310);; Biological Process: NAD metabolic process (GO:0019674);; Biological Process: cellular response to oxidative stress (GO:0034599);; Molecular Function: NADH kinase activity (GO:…	K19386|0|maw:MAC_05584|K19386 NADH kinase [EC:2.7.1.86] | (RefSeq) ATP-NAD kinase family protein	--	ATP-NAD kinase family protein [Ophiocordyceps sinensis CO18]
gene-G6O67_003158	1.99299e-07	-1.76437	down	--	--	--	hypothetical protein OCS_04633 [Ophiocordyceps sinensis CO18]
Ophiocordyceps_sinensis_newGene_1996	3.56602e-11	-2.94486	down	--	--	--	hypothetical protein OCS_04266 [Ophiocordyceps sinensis CO18]
gene-G6O67_001761	3.79389e-63	-7.29611	down	--	--	--	kinase-like protein [Ophiocordyceps sinensis CO18]
gene-G6O67_003506	0.000804504	1.56953	up	--	--	--	hypothetical protein K449DRAFT_459870 [Hypoxylon sp. EC38]
gene-G6O67_000565	0.00382318	-1.18232	down	Cellular Component: nuclear chromatin (GO:0000790);; Molecular Function: DNA replication origin binding (GO:0003688);; Cellular Component: nuclear pre-replicative complex (GO:0005656);; Cellular Component: nuclear origin of replication recognition complex (GO:0005664);; Biological Process: DNA topological change (GO:0006265);; Biological Process: pre-replicative complex assembly involved in nucle…	--	--	zinc finger domain-containing protein [Ophiocordyceps sinensis CO18]
gene-G6O67_003396	0.000931123	1.04343	up	Cellular Component: integral component of membrane (GO:0016021);;	--	--	hypothetical protein OCS_04779 [Ophiocordyceps sinensis CO18]
gene-G6O67_005082	0.000297641	1.33414	up	--	--	--	hypothetical protein OCS_03521 [Ophiocordyceps sinensis CO18]
gene-G6O67_000364	8.46797e-08	-1.12255	down	Molecular Function: kinase activity (GO:0016301);; Biological Process: phosphorylation (GO:0016310);;	--	--	pyruvate dehydrogenase kinase [Ophiocordyceps sinensis CO18]
gene-G6O67_002258	0.00874719	-1.01827	down	Molecular Function: S-adenosylmethionine-dependent methyltransferase activity (GO:0008757);; Molecular Function: oxidoreductase activity (GO:0016491);; Biological Process: polyketide biosynthetic process (GO:0030639);; Molecular Function: phosphopantetheine binding (GO:0031177);; Biological Process: methylation (GO:0032259);; Biological Process: S-adenosylmethionine metabolic process (GO:0046500)…	--	--	Beta-ketoacyl synthase [Ophiocordyceps sinensis CO18]
gene-G6O67_007749	0.00318102	-1.34433	down	--	--	--	HET-domain-containing protein, partial [Phialocephala scopiformis]
gene-G6O67_002528	0.00334753	1.22697	up	Molecular Function: cation transmembrane transporter activity (GO:0008324);; Cellular Component: integral component of membrane (GO:0016021);; Biological Process: cation transmembrane transport (GO:0098655);;	--	--	Metal tolerance protein 4 [Tolypocladium paradoxum]
gene-G6O67_006598	0.000998988	-1.00457	down	--	--	--	WD40 repeat 2 [Metarhizium robertsii ARSEF 23]
gene-G6O67_000681	0.001482	-1.51935	down	Molecular Function: ATP binding (GO:0005524);; Molecular Function: ATPase activity (GO:0016887);;	--	--	hypothetical protein HIM_00541 [Hirsutella minnesotensis 3608]
gene-G6O67_004143	0.000749552	-1.57373	down	Molecular Function: kinase activity (GO:0016301);; Biological Process: phosphorylation (GO:0016310);;	--	--	Protein kinase-like domain protein [Ophiocordyceps sinensis CO18]
gene-G6O67_004466	0.00042302	1.79674	up	Molecular Function: RNA polymerase II transcription factor activity, sequence-specific DNA binding (GO:0000981);; Molecular Function: DNA binding (GO:0003677);; Molecular Function: monooxygenase activity (GO:0004497);; Cellular Component: nucleus (GO:0005634);; Biological Process: regulation of transcription from RNA polymerase II promoter (GO:0006357);; Molecular Function: zinc ion binding (GO:0…	K00480|0|maj:MAA_04889|K00480 salicylate hydroxylase [EC:1.14.13.1] | (RefSeq) salicylate hydroxylase	--	Putative transcriptional regulatory protein [Tolypocladium paradoxum]
gene-G6O67_003824	0.000343173	1.17591	up	Biological Process: dephosphorylation (GO:0016311);; Molecular Function: phosphatase activity (GO:0016791);;	--	--	hypothetical protein HIM_00362 [Hirsutella minnesotensis 3608]
gene-G6O67_008491	5.69577e-05	-1.50183	down	Biological Process: metabolic process (GO:0008152);; Molecular Function: carbon-sulfur lyase activity (GO:0016846);;	--	--	DUF636 domain protein [Ophiocordyceps sinensis CO18]
gene-G6O67_006332	2.13511e-06	-2.00949	down	Biological Process: metabolic process (GO:0008152);; Cellular Component: membrane (GO:0016020);; Molecular Function: hydrolase activity (GO:0016787);;	--	--	carbohydrate esterase family 5 protein [Ophiocordyceps sinensis CO18]
gene-G6O67_000074	4.11726e-08	2.03103	up	Cellular Component: nucleus (GO:0005634);; Molecular Function: DNA binding, bending (GO:0008301);; Biological Process: positive regulation of mating-type specific transcription, DNA-templated (GO:0045895);;	--	--	MAT1-1-1 [Ophiocordyceps sinensis]
gene-G6O67_007399	0.00945748	-1.3412	down	--	--	--	terpene synthase metal-binding domain-containing protein [Ophiocordyceps sinensis CO18]
Ophiocordyceps_sinensis_newGene_429	1.65953e-08	1.66702	up	--	--	--	hypothetical protein OCS_02036 [Ophiocordyceps sinensis CO18]
Ophiocordyceps_sinensis_newGene_669	2.64436e-71	-4.22929	down	Cellular Component: integral component of membrane (GO:0016021);;	--	--	hypothetical protein OCS_03747 [Ophiocordyceps sinensis CO18]
gene-G6O67_001102	0.000140546	-2.48229	down	Molecular Function: heme binding (GO:0020037);; Molecular Function: dioxygenase activity (GO:0051213);; Biological Process: oxidation-reduction process (GO:0055114);;	K00463|0|maw:MAC_02622|K00463 indoleamine 2,3-dioxygenase [EC:1.13.11.52] | (RefSeq) indoleamine 2,3-dioxygenase-like protein	Tryptophan metabolism (ko00380)	hypothetical protein HIM_04408 [Hirsutella minnesotensis 3608]
gene-G6O67_002004	0.00210407	1.32494	up	--	--	--	hypothetical protein OCS_03505 [Ophiocordyceps sinensis CO18]
gene-G6O67_003651	2.83054e-07	3.02194	up	Molecular Function: peroxidase activity (GO:0004601);; Biological Process: cellular oxidant detoxification (GO:0098869);;	--	--	Chloroperoxidase [Ophiocordyceps sinensis CO18]
gene-G6O67_001791	0.00323359	1.0076	up	--	--	--	hypothetical protein OCS_04379 [Ophiocordyceps sinensis CO18]
gene-G6O67_003505	0.0041069	1.48586	up	Cellular Component: integral component of membrane (GO:0016021);;	--	--	hypothetical protein OCS_00685 [Ophiocordyceps sinensis CO18]
gene-G6O67_002607	3.11808e-05	1.32059	up	--	--	--	hypothetical protein OCS_00011 [Ophiocordyceps sinensis CO18]
gene-G6O67_005171	0.00269146	1.51791	up	--	--	--	hypothetical protein OCS_04344 [Ophiocordyceps sinensis CO18]
gene-G6O67_005326	9.11333e-07	-1.05168	down	Biological Process: ribosomal small subunit assembly (GO:0000028);; Molecular Function: structural constituent of ribosome (GO:0003735);; Biological Process: translation (GO:0006412);; Cellular Component: cytosolic small ribosomal subunit (GO:0022627);; Molecular Function: metal ion binding (GO:0046872);;	K02978|1.80493e-53|vda:VDAG_01733|K02978 small subunit ribosomal protein S27e | (RefSeq) 40S ribosomal protein S27	Ribosome (ko03010)	40S ribosomal protein S27 [Verticillium alfalfae VaMs.102]
gene-G6O67_005555	3.95383e-05	1.30615	up	--	--	--	hypothetical protein OCS_03788 [Ophiocordyceps sinensis CO18]
gene-G6O67_008301	0.00467379	-1.04161	down	Molecular Function: NAD+ binding (GO:0070403);;	--	--	hypothetical protein HIM_05990 [Hirsutella minnesotensis 3608]
gene-G6O67_005863	0.00719561	1.03288	up	Molecular Function: ATP binding (GO:0005524);; Cellular Component: nucleus (GO:0005634);; Cellular Component: cytosol (GO:0005829);; Molecular Function: lyase activity (GO:0016829);;	K01648|0|maw:MAC_03629|K01648 ATP citrate (pro-S)-lyase [EC:2.3.3.8] | (RefSeq) ATP citrate lyase	Citrate cycle (TCA cycle) (ko00020);; Biosynthesis of antibiotics (ko01130)	Putative ATP-citrate synthase subunit 2 [Hirsutella minnesotensis 3608]
Ophiocordyceps_sinensis_newGene_2215	1.28718e-07	-1.34252	down	--	--	--	ectomycorrhiza-upregulated zf-MYND domain-containing protein [Ophiocordyceps sinensis CO18]
gene-G6O67_006877	3.14153e-06	1.46737	up	--	--	--	cysteine synthase K/M:Cysteine synthase B [Ophiocordyceps sinensis CO18]
gene-G6O67_008632	0.000207341	1.5856	up	--	--	--	hypothetical protein HIM_02082 [Hirsutella minnesotensis 3608]
gene-G6O67_005205	0.00311611	1.06306	up	Molecular Function: copper ion transmembrane transporter activity (GO:0005375);; Cellular Component: integral component of membrane (GO:0016021);; Biological Process: copper ion transmembrane transport (GO:0035434);;	K14686|1.75153e-74|maw:MAC_07788|K14686 solute carrier family 31 (copper transporter), member 1 | (RefSeq) hypothetical protein	--	hypothetical protein HIM_02845 [Hirsutella minnesotensis 3608]
gene-G6O67_007600	3.22596e-17	-2.75629	down	--	K01238|3.00753e-59|pan:PODANSg4165|K01238 SUN family beta-glucosidase [EC:3.2.1.-] | (RefSeq) hypothetical protein	--	sun [Ophiocordyceps sinensis CO18]
Ophiocordyceps_sinensis_newGene_411	0.000263717	1.55763	up	--	--	--	Uncharacterized protein TPAR_00264 [Tolypocladium paradoxum]
gene-G6O67_008564	6.5734e-07	-2.17277	down	Molecular Function: hydrolase activity (GO:0016787);;	--	--	NUDIX family hydrolase [Ophiocordyceps sinensis CO18]
gene-G6O67_005081	0.00139035	1.28014	up	Cellular Component: integral component of membrane (GO:0016021);;	--	--	hypothetical protein OCS_03520 [Ophiocordyceps sinensis CO18]
gene-G6O67_000158	0.00109522	1.0262	up	Molecular Function: nucleotide binding (GO:0000166);; Molecular Function: helicase activity (GO:0004386);; Biological Process: DNA metabolic process (GO:0006259);; Biological Process: cellular response to DNA damage stimulus (GO:0006974);; Molecular Function: ion binding (GO:0043167);; Biological Process: chromosome organization (GO:0051276);;	--	--	hypothetical protein FOTG_18584 [Fusarium oxysporum f. sp. vasinfectum 25433]
gene-G6O67_004078	2.22979e-07	-1.14815	down	Molecular Function: GTPase activity (GO:0003924);; Molecular Function: GTP binding (GO:0005525);; Cellular Component: nucleus (GO:0005634);; Cellular Component: cytosol (GO:0005829);; Biological Process: small GTPase mediated signal transduction (GO:0007264);; Biological Process: regulation of L-arginine import (GO:0010963);; Biological Process: lysine transport (GO:0015819);; Molecular Function:…	K07208|1.02924e-127|maj:MAA_11274|K07208 Ras homolog enriched in brain | (RefSeq) Peptidase cysteine/serine, trypsin-like protein	--	GTP-binding protein rhb1 [Tolypocladium ophioglossoides CBS 100239]
gene-G6O67_006665	2.58495e-05	2.06899	up	Molecular Function: metallocarboxypeptidase activity (GO:0004181);; Biological Process: proteolysis (GO:0006508);; Molecular Function: zinc ion binding (GO:0008270);; Cellular Component: integral component of membrane (GO:0016021);; Biological Process: transmembrane transport (GO:0055085);;	--	--	hypothetical protein CDD83_5908 [Cordyceps sp. RAO-2017]
gene-G6O67_000945	4.50561e-67	8.01521	up	Cellular Component: membrane (GO:0016020);; Molecular Function: transferase activity (GO:0016740);;	--	--	glycosyl transferase [Ophiocordyceps sinensis CO18]
gene-G6O67_004020	3.68985e-05	1.03465	up	Biological Process: carbohydrate metabolic process (GO:0005975);; Molecular Function: transferase activity, transferring hexosyl groups (GO:0016758);; Biological Process: lipid glycosylation (GO:0030259);;	--	--	hypothetical protein CDD83_2291 [Cordyceps sp. RAO-2017]
gene-G6O67_006847	1.77378e-05	1.02381	up	Cellular Component: integral component of membrane (GO:0016021);;	--	--	hypothetical protein OCS_05325 [Ophiocordyceps sinensis CO18]
Ophiocordyceps_sinensis_newGene_144	0.000961388	1.63983	up	--	--	--	hypothetical protein OCS_01175 [Ophiocordyceps sinensis CO18]
gene-G6O67_000421	0.0022635	-1.67259	down	Molecular Function: hydrolase activity (GO:0016787);;	--	--	hypothetical protein OIDMADRAFT_23674 [Oidiodendron maius Zn]
gene-G6O67_002809	0.00216639	1.9814	up	Cellular Component: integral component of membrane (GO:0016021);;	--	--	cwl1 [Ophiocordyceps sinensis CO18]
gene-G6O67_005656	0.000334199	1.1646	up	Cellular Component: integral component of membrane (GO:0016021);; Biological Process: transmembrane transport (GO:0055085);;	--	--	putative mfs transporter [Diplodia seriata]
Ophiocordyceps_sinensis_newGene_891	1.22964e-48	-6.93363	down	Cellular Component: integral component of membrane (GO:0016021);;	--	--	hypothetical protein OCS_03747 [Ophiocordyceps sinensis CO18]
gene-G6O67_003324	0.000116296	1.77701	up	Biological Process: amino acid transmembrane transport (GO:0003333);; Molecular Function: amino acid transmembrane transporter activity (GO:0015171);; Cellular Component: integral component of membrane (GO:0016021);;	K16261|0|maj:MAA_07147|K16261 yeast amino acid transporter | (RefSeq) amino acid transporter	--	arginine permease [Purpureocillium lilacinum]
gene-G6O67_004562	1.23665e-05	-1.14267	down	Cellular Component: mitochondrial outer membrane (GO:0005741);; Molecular Function: voltage-gated anion channel activity (GO:0008308);; Biological Process: regulation of anion transmembrane transport (GO:1903959);;	K15040|0|maw:MAC_01165|K15040 voltage-dependent anion channel protein 2 | (RefSeq) outer mitochondrial membrane protein porin	--	Mitochondrial outer membrane protein porin [Hirsutella minnesotensis 3608]
gene-G6O67_004389	3.41884e-05	1.72991	up	--	--	--	hypothetical protein TOPH_05704 [Tolypocladium ophioglossoides CBS 100239]
gene-G6O67_003830	3.38395e-13	1.31221	up	Molecular Function: protein serine/threonine kinase activity (GO:0004674);; Molecular Function: pyruvate dehydrogenase (acetyl-transferring) kinase activity (GO:0004740);; Cellular Component: mitochondrion (GO:0005739);; Biological Process: carbon utilization (GO:0015976);; Biological Process: peptidyl-serine phosphorylation (GO:0018105);; Biological Process: negative regulation of catalytic acti…	--	--	hypothetical protein HIM_00355 [Hirsutella minnesotensis 3608]
gene-G6O67_002473	0.00129865	-1.24729	down	--	--	--	hypothetical protein OCS_06291 [Ophiocordyceps sinensis CO18]
gene-G6O67_006331	1.55101e-08	-1.0656	down	--	--	--	hypothetical protein OCS_06726 [Ophiocordyceps sinensis CO18]
gene-G6O67_003481	0.00411339	-1.49409	down	--	--	--	hypothetical protein HIM_02492 [Hirsutella minnesotensis 3608]
gene-G6O67_001426	5.90561e-06	1.03946	up	Molecular Function: dihydroxy-acid dehydratase activity (GO:0004160);; Biological Process: branched-chain amino acid biosynthetic process (GO:0009082);;	K01687|0|maw:MAC_01595|K01687 dihydroxy-acid dehydratase [EC:4.2.1.9] | (RefSeq) dihydroxy-acid dehydratase	Valine, leucine and isoleucine biosynthesis (ko00290);; Pantothenate and CoA biosynthesis (ko00770);; Biosynthesis of antibiotics (ko01130);; 2-Oxocarboxylic acid metabolism (ko01210);; Biosynthesis of amino acids (ko01230)	dihydroxy-acid dehydratase [Purpureocillium lilacinum]
gene-G6O67_005211	1.45002e-07	-1.33278	down	Molecular Function: methyltransferase activity (GO:0008168);; Biological Process: methylation (GO:0032259);;	--	--	hypothetical protein XA68_17309 [Ophiocordyceps unilateralis]
gene-G6O67_007186	4.19446e-45	-6.66986	down	--	--	--	hypothetical protein CDD83_8560 [Cordyceps sp. RAO-2017]
gene-G6O67_005095	0.00203588	-1.55405	down	--	--	--	SirS [Ophiocordyceps sinensis CO18]
gene-G6O67_001911	3.95383e-05	1.55545	up	--	--	--	hypothetical protein CDD83_3237 [Cordyceps sp. RAO-2017]
gene-G6O67_003327	3.27668e-06	2.68172	up	--	--	--	Uncharacterized protein TCAP_00295, partial [Tolypocladium capitatum]
Ophiocordyceps_sinensis_newGene_1304	1.49606e-05	-1.51003	down	--	--	--	polyprotein [Ophiocordyceps sinensis CO18]
gene-G6O67_008230	9.66427e-05	1.42995	up	Molecular Function: methyltransferase activity (GO:0008168);; Biological Process: methylation (GO:0032259);;	--	--	Demethylmenaquinone methyltransferase [Ophiocordyceps sinensis CO18]
gene-G6O67_003892	0.0022047	1.41237	up	Molecular Function: nucleic acid binding (GO:0003676);; Molecular Function: metal ion binding (GO:0046872);;	--	--	zinc finger domain-containing protein [Ophiocordyceps sinensis CO18]
gene-G6O67_003591	4.0532e-10	3.67701	up	Molecular Function: protein kinase activity (GO:0004672);; Molecular Function: ATP binding (GO:0005524);; Biological Process: protein phosphorylation (GO:0006468);;	--	--	protein kinase domain-containing protein [Ophiocordyceps sinensis CO18]
gene-G6O67_005355	0.00873765	1.48944	up	Molecular Function: hydrolase activity (GO:0016787);;	--	--	Putative inactive purple acid phosphatase 16 [Tolypocladium paradoxum]
gene-G6O67_004486	1.57656e-07	-2.21603	down	--	--	--	DUF1479 domain protein [Ophiocordyceps sinensis CO18]
gene-G6O67_000696	8.22295e-05	-1.30107	down	Molecular Function: fatty-acyl-CoA binding (GO:0000062);; Cellular Component: nucleus (GO:0005634);; Cellular Component: cytosol (GO:0005829);;	K08762|9.56461e-39|tmn:UCRPA7_8084|K08762 diazepam-binding inhibitor (GABA receptor modulator, acyl-CoA-binding protein) | (RefSeq) putative acyl binding protein	--	acyl CoA binding protein [Ophiocordyceps sinensis CO18]
gene-G6O67_000793	1.2609e-07	2.37107	up	Biological Process: drug transmembrane transport (GO:0006855);; Molecular Function: drug transmembrane transporter activity (GO:0015238);; Molecular Function: antiporter activity (GO:0015297);; Cellular Component: integral component of membrane (GO:0016021);;	K03327|0|maw:MAC_00738|K03327 multidrug resistance protein, MATE family | (RefSeq) MATE efflux family protein subfamily, putative	--	Multi antimicrobial extrusion protein [Ophiocordyceps sinensis CO18]
gene-G6O67_005090	0.0072872	1.42715	up	--	--	--	QI74 protein [Ophiocordyceps sinensis CO18]
gene-G6O67_000588	0.00673361	1.22491	up	--	--	--	F-box domain containing protein [Ophiocordyceps sinensis CO18]
gene-G6O67_004597	8.03549e-14	-2.16608	down	--	--	--	hypothetical protein OCS_06769 [Ophiocordyceps sinensis CO18]
gene-G6O67_003595	3.91443e-05	1.29776	up	--	--	--	hypothetical protein OCS_03160 [Ophiocordyceps sinensis CO18]
gene-G6O67_005023	1.59064e-06	-1.05021	down	Cellular Component: integral component of membrane (GO:0016021);;	--	--	Extracellular membrane protein, 8-cysteine region, CFEM [Ophiocordyceps sinensis CO18]
gene-G6O67_007434	0.00945748	-1.16802	down	Molecular Function: inorganic phosphate transmembrane transporter activity (GO:0005315);; Molecular Function: manganese ion transmembrane transporter activity (GO:0005384);; Cellular Component: integral component of plasma membrane (GO:0005887);; Biological Process: polyphosphate metabolic process (GO:0006797);; Biological Process: phosphate ion transport (GO:0006817);; Biological Process: proton…	K08176|0|maj:MAA_05153|K08176 MFS transporter, PHS family, inorganic phosphate transporter | (RefSeq) phosphate permease	--	phosphate permease [Ophiocordyceps sinensis CO18]
gene-G6O67_006993	0.000450901	1.50734	up	--	--	--	hypothetical protein OCS_00611 [Ophiocordyceps sinensis CO18]
gene-G6O67_002176	1.00075e-06	1.33372	up	--	--	--	anthranilate synthase component II [Ophiocordyceps sinensis CO18]
gene-G6O67_008847	3.95383e-05	-1.14134	down	Cellular Component: integral component of membrane (GO:0016021);; Molecular Function: transferase activity, transferring glycosyl groups (GO:0016757);; Biological Process: single-organism metabolic process (GO:0044710);;	K05286|0|tre:TRIREDRAFT_80714|K05286 phosphatidylinositol glycan, class B [EC:2.4.1.-] | (RefSeq) glycosyltransferase family 22	Glycosylphosphatidylinositol(GPI)-anchor biosynthesis (ko00563)	GPI mannosyltransferase 3 [Tolypocladium paradoxum]
gene-G6O67_000728	0.000437994	1.43874	up	--	--	--	hypothetical protein OCS_01237 [Ophiocordyceps sinensis CO18]
gene-G6O67_001481	0.00584837	-1.0854	down	--	--	--	hypothetical protein OCS_02140 [Ophiocordyceps sinensis CO18]
gene-G6O67_002047	1.19033e-05	-1.34085	down	Cellular Component: integral component of membrane (GO:0016021);;	--	--	cbp4 [Ophiocordyceps sinensis CO18]
Ophiocordyceps_sinensis_newGene_1046	9.76357e-05	-1.75372	down	--	--	--	hypothetical protein CDD83_1821 [Cordyceps sp. RAO-2017]
gene-G6O67_008250	9.2724e-05	1.09353	up	--	--	--	NAD(P)-binding domain protein [Ophiocordyceps sinensis CO18]
gene-G6O67_005919	1.38827e-12	2.11624	up	Molecular Function: phosphorelay sensor kinase activity (GO:0000155);; Biological Process: phosphorelay signal transduction system (GO:0000160);; Molecular Function: ATP binding (GO:0005524);; Cellular Component: intracellular (GO:0005622);; Biological Process: signal transduction by protein phosphorylation (GO:0023014);;	--	--	ATPase-like, ATP-binding domain protein [Ophiocordyceps sinensis CO18]
gene-G6O67_007925	0.00203354	1.35305	up	Molecular Function: monooxygenase activity (GO:0004497);; Molecular Function: iron ion binding (GO:0005506);; Cellular Component: integral component of membrane (GO:0016021);; Molecular Function: oxidoreductase activity, acting on paired donors, with incorporation or reduction of molecular oxygen (GO:0016705);; Molecular Function: heme binding (GO:0020037);; Biological Process: ascospore wall ass…	--	--	Cytochrome P450 family protein [Ophiocordyceps sinensis CO18]
gene-G6O67_004280	0.00067234	1.89907	up	--	--	--	hypothetical protein HIM_00954 [Hirsutella minnesotensis 3608]
gene-G6O67_002445	3.30724e-71	-7.2972	down	--	--	--	hypothetical protein OCS_03223 [Ophiocordyceps sinensis CO18]
gene-G6O67_002100	0.0024733	1.9372	up	Molecular Function: hydrolase activity (GO:0016787);;	--	--	acyl-protein thioesterase [Ophiocordyceps sinensis CO18]
gene-G6O67_003607	2.08563e-10	-1.6588	down	--	--	--	hypothetical protein HIM_07198 [Hirsutella minnesotensis 3608]
gene-G6O67_000519	0.000593135	-1.3171	down	Molecular Function: oxidoreductase activity (GO:0016491);; Molecular Function: metal ion binding (GO:0046872);; Biological Process: oxidation-reduction process (GO:0055114);;	--	--	oxidoreductase [Ophiocordyceps sinensis CO18]
Ophiocordyceps_sinensis_newGene_1219	0.00850997	-1.14797	down	Molecular Function: metal ion binding (GO:0046872);;	--	--	zinc finger domain-containing protein [Ophiocordyceps sinensis CO18]
gene-G6O67_001151	0.00161431	2.08654	up	--	--	--	hypothetical protein OCS_02418 [Ophiocordyceps sinensis CO18]
gene-G6O67_007815	0.000161918	-1.44276	down	Biological Process: carbohydrate transport (GO:0008643);; Cellular Component: integral component of membrane (GO:0016021);; Molecular Function: substrate-specific transmembrane transporter activity (GO:0022891);; Biological Process: transmembrane transport (GO:0055085);;	--	--	hypothetical protein HIM_07930 [Hirsutella minnesotensis 3608]
gene-G6O67_006096	0.000103833	1.19377	up	--	--	--	Cellular retinaldehyde-binding/triple function [Ophiocordyceps sinensis CO18]
gene-G6O67_002433	1.91183e-07	2.51633	up	Biological Process: maltose metabolic process (GO:0000023);; Molecular Function: sucrose alpha-glucosidase activity (GO:0004575);; Cellular Component: nucleus (GO:0005634);; Cellular Component: cytosol (GO:0005829);; Molecular Function: maltose alpha-glucosidase activity (GO:0032450);; Molecular Function: dextrin alpha-glucosidase activity (GO:0044653);; Molecular Function: starch alpha-glucosida…	--	--	Alpha-glucosidase [Tolypocladium capitatum]
gene-G6O67_001062	1.61257e-46	-6.76785	down	--	--	--	hypothetical protein HIM_12415 [Hirsutella minnesotensis 3608]
gene-G6O67_003606	1.62799e-08	-2.09948	down	--	--	--	pol polyprotein [Ophiocordyceps sinensis CO18]
gene-G6O67_003412	0.00166822	-1.50385	down	Molecular Function: oxidoreductase activity (GO:0016491);; Molecular Function: metal ion binding (GO:0046872);; Biological Process: oxidation-reduction process (GO:0055114);;	K00505|9.2048e-157|nhe:NECHADRAFT_66755|K00505 tyrosinase [EC:1.14.18.1] | (RefSeq) hypothetical protein	Tyrosine metabolism (ko00350);; Riboflavin metabolism (ko00740)	tyrosinase 2 [Ophiocordyceps sinensis CO18]
gene-G6O67_007739	0.000443723	1.25545	up	Molecular Function: glutamate decarboxylase activity (GO:0004351);; Biological Process: glutamate metabolic process (GO:0006536);; Molecular Function: pyridoxal phosphate binding (GO:0030170);;	K01580|0|maw:MAC_05762|K01580 glutamate decarboxylase [EC:4.1.1.15] | (RefSeq) glutamate decarboxylase	Alanine, aspartate and glutamate metabolism (ko00250);; beta-Alanine metabolism (ko00410);; Taurine and hypotaurine metabolism (ko00430);; Butanoate metabolism (ko00650)	hypothetical protein HIM_12346 [Hirsutella minnesotensis 3608]
gene-G6O67_002997	0.000102667	-1.01743	down	Molecular Function: glutathione peroxidase activity (GO:0004602);; Cellular Component: nucleus (GO:0005634);; Cellular Component: mitochondrion (GO:0005739);; Cellular Component: cytosol (GO:0005829);; Molecular Function: thioredoxin peroxidase activity (GO:0008379);; Biological Process: hydrogen peroxide catabolic process (GO:0042744);; Biological Process: cell redox homeostasis (GO:0045454);; B…	K00432|1.75932e-113|maw:MAC_02109|K00432 glutathione peroxidase [EC:1.11.1.9] | (RefSeq) glutathione peroxidase-like protein	Glutathione metabolism (ko00480);; Arachidonic acid metabolism (ko00590)	Glutathione peroxidase [Tolypocladium ophioglossoides CBS 100239]
Ophiocordyceps_sinensis_newGene_1719	5.92495e-08	-1.52987	down	Molecular Function: RNA-directed DNA polymerase activity (GO:0003964);; Biological Process: RNA-dependent DNA biosynthetic process (GO:0006278);;	--	--	hypothetical protein XA68_16605 [Ophiocordyceps unilateralis]
gene-G6O67_001238	1.49511e-05	1.87002	up	Cellular Component: integral component of membrane (GO:0016021);; Biological Process: transmembrane transport (GO:0055085);;	--	--	major facilitator superfamily transporter [Ophiocordyceps sinensis CO18]
gene-G6O67_005284	0.000127639	-1.42019	down	Molecular Function: ligase activity (GO:0016874);;	--	--	AMP-dependent synthetase/ligase [Ophiocordyceps sinensis CO18]
gene-G6O67_001994	0.000274041	-1.06702	down	--	--	--	hypothetical protein HIM_04783 [Hirsutella minnesotensis 3608]
gene-G6O67_001506	2.07393e-05	-1.64269	down	--	--	--	hypothetical protein OCS_03788 [Ophiocordyceps sinensis CO18]
gene-G6O67_003621	9.74703e-05	1.59825	up	Molecular Function: trehalose-phosphatase activity (GO:0004805);; Cellular Component: alpha,alpha-trehalose-phosphate synthase complex (UDP-forming) (GO:0005946);; Biological Process: trehalose biosynthetic process (GO:0005992);; Biological Process: dephosphorylation (GO:0016311);; Molecular Function: transferase activity (GO:0016740);; Biological Process: cellular response to heat (GO:0034605);;	K16055|0|maw:MAC_09222|K16055 trehalose 6-phosphate synthase/phosphatase [EC:2.4.1.15 3.1.3.12] | (RefSeq) putative trehalose-6-phosphate synthase/trehalose phosphatase	Starch and sucrose metabolism (ko00500)	hypothetical protein HIM_07233 [Hirsutella minnesotensis 3608]
gene-G6O67_006638	2.99122e-09	-1.78908	down	Molecular Function: protein serine/threonine kinase activity (GO:0004674);; Molecular Function: ATP binding (GO:0005524);; Biological Process: protein phosphorylation (GO:0006468);;	--	--	serine protein kinase [Ophiocordyceps sinensis CO18]
gene-G6O67_008397	9.15429e-05	1.44858	up	Molecular Function: oxidoreductase activity, acting on the aldehyde or oxo group of donors, NAD or NADP as acceptor (GO:0016620);; Biological Process: oxidation-reduction process (GO:0055114);;	--	--	hypothetical protein HIM_04905 [Hirsutella minnesotensis 3608]
gene-G6O67_005068	0.000552218	1.37879	up	Cellular Component: plasma membrane (GO:0005886);; Biological Process: carbohydrate metabolic process (GO:0005975);; Cellular Component: integral component of membrane (GO:0016021);; Molecular Function: transferase activity (GO:0016740);; Cellular Component: anchored component of membrane (GO:0031225);;	--	--	phosphatidic acid phosphatase beta [Ophiocordyceps sinensis CO18]
gene-G6O67_007000	0.00234743	1.49176	up	--	--	--	hypothetical protein OCS_06118 [Ophiocordyceps sinensis CO18]
gene-G6O67_004344	4.75242e-05	1.4538	up	--	--	--	Uncharacterized protein TCAP_00849 [Tolypocladium capitatum]
gene-G6O67_003563	0.000318335	1.10469	up	Molecular Function: oxidoreductase activity, acting on the CH-CH group of donors (GO:0016627);; Biological Process: oxidation-reduction process (GO:0055114);;	--	--	KsdD-like steroid dehydrogenase [Hirsutella minnesotensis 3608]
gene-G6O67_008099	4.57655e-05	1.13422	up	--	--	--	hypothetical protein CDD83_2323 [Cordyceps sp. RAO-2017]
gene-G6O67_008742	0.00579956	-1.1131	down	Cellular Component: integral component of membrane (GO:0016021);;	--	--	hypothetical protein OCS_02757 [Ophiocordyceps sinensis CO18]
gene-G6O67_002396	1.00368e-07	1.35612	up	Cellular Component: integral component of membrane (GO:0016021);; Molecular Function: transferase activity, transferring hexosyl groups (GO:0016758);;	K00698|0|maw:MAC_07513|K00698 chitin synthase [EC:2.4.1.16] | (RefSeq) chitin synthase 4	Amino sugar and nucleotide sugar metabolism (ko00520)	chitin synthase 4 [Ophiocordyceps sinensis CO18]
gene-G6O67_007251	3.84176e-29	-2.94253	down	--	K03469|1.01818e-63|maj:MAA_00386|K03469 ribonuclease HI [EC:3.1.26.4] | (RefSeq) Ribonuclease H domain protein	DNA replication (ko03030)	hypothetical protein HIM_12087 [Hirsutella minnesotensis 3608]
gene-G6O67_004341	0.00434489	-1.6346	down	--	--	--	IDI-2 precursor [Ophiocordyceps sinensis CO18]
Ophiocordyceps_sinensis_newGene_993	5.9611e-10	-3.25539	down	Cellular Component: integral component of membrane (GO:0016021);;	--	--	hypothetical protein OCS_06059 [Ophiocordyceps sinensis CO18]
gene-G6O67_002558	6.3433e-11	-2.46315	down	Biological Process: proteolysis (GO:0006508);; Molecular Function: metallopeptidase activity (GO:0008237);;	--	--	protein related to metalloprotease MEP1 [Ophiocordyceps sinensis CO18]
gene-G6O67_005356	1.48063e-12	-2.90879	down	--	--	--	hypothetical protein XA68_11064 [Ophiocordyceps unilateralis]
gene-G6O67_005076	9.51797e-05	1.11877	up	--	K20828|2.37545e-32|tre:TRIREDRAFT_109908|K20828 zinc finger protein 143/76 | (RefSeq) hypothetical protein	--	hypothetical protein HIM_02897 [Hirsutella minnesotensis 3608]
gene-G6O67_000529	2.50698e-06	1.69764	up	--	K17669|0|tre:TRIREDRAFT_74857|K17669 pentatricopeptide repeat-containing protein PET309 | (RefSeq) hypothetical protein	--	pentatricopeptide repeat containing protein [Ophiocordyceps sinensis CO18]
gene-G6O67_000786	5.14215e-06	-1.08764	down	--	--	--	Triacylglycerol lipase [Metarhizium guizhouense ARSEF 977]
gene-G6O67_004018	4.13691e-05	-1.28831	down	Cellular Component: ribonuclease MRP complex (GO:0000172);; Molecular Function: RNA binding (GO:0003723);; Molecular Function: ribonuclease activity (GO:0004540);; Cellular Component: nucleolar ribonuclease P complex (GO:0005655);; Cellular Component: cytosol (GO:0005829);; Biological Process: rRNA processing (GO:0006364);; Biological Process: mRNA cleavage (GO:0006379);; Biological Process: tRNA…	K03539|2.60207e-143|maj:MAA_00534|K03539 ribonuclease P/MRP protein subunit RPP1 [EC:3.1.26.5] | (RefSeq) RNase P subunit p30	Ribosome biogenesis in eukaryotes (ko03008);; RNA transport (ko03013)	RNase P subunit p30 [Ophiocordyceps sinensis CO18]
gene-G6O67_003739	0.00067234	1.66246	up	Molecular Function: hydrolase activity, hydrolyzing O-glycosyl compounds (GO:0004553);; Biological Process: carbohydrate metabolic process (GO:0005975);; Cellular Component: integral component of membrane (GO:0016021);;	--	--	gram-negative bacteria-binding protein 1 precursor [Ophiocordyceps sinensis CO18]
gene-G6O67_003608	4.0592e-05	-2.37827	down	--	--	--	hypothetical protein OCS_03629 [Ophiocordyceps sinensis CO18]
gene-G6O67_001167	4.98278e-11	2.63831	up	--	--	--	hypothetical protein TOPH_02018 [Tolypocladium ophioglossoides CBS 100239]
gene-G6O67_005210	9.24314e-10	-1.14315	down	Molecular Function: monooxygenase activity (GO:0004497);; Molecular Function: iron ion binding (GO:0005506);; Molecular Function: methyltransferase activity (GO:0008168);; Cellular Component: integral component of membrane (GO:0016021);; Molecular Function: oxidoreductase activity, acting on paired donors, with incorporation or reduction of molecular oxygen (GO:0016705);; Molecular Function: heme…	--	--	pisatin demethylase [Ophiocordyceps sinensis CO18]
gene-G6O67_003360	3.08132e-11	2.12606	up	Molecular Function: monooxygenase activity (GO:0004497);; Cellular Component: integral component of membrane (GO:0016021);; Biological Process: oxidation-reduction process (GO:0055114);;	--	--	hypothetical protein CDD83_6515 [Cordyceps sp. RAO-2017]
gene-G6O67_000029	4.67797e-06	1.41274	up	Molecular Function: catalytic activity (GO:0003824);;	--	--	glutamine synthetase protein fluG [Trichoderma guizhouense]
gene-G6O67_004903	0.000139535	-1.23872	down	--	--	--	YisB protein [Ophiocordyceps sinensis CO18]
gene-G6O67_002257	0.00945748	-1.72182	down	Biological Process: metabolic process (GO:0008152);; Molecular Function: transferase activity (GO:0016740);;	--	--	polyketide synthase, partial [Fusarium langsethiae]
gene-G6O67_003094	0.000135591	-1.03264	down	Biological Process: ribosomal small subunit export from nucleus (GO:0000056);; Cellular Component: nucleus (GO:0005634);; Cellular Component: cytosol (GO:0005829);; Biological Process: response to osmotic stress (GO:0006970);; Biological Process: regulation of protein localization (GO:0032880);; Biological Process: cellular response to oxidative stress (GO:0034599);; Biological Process: ribosomal…	K06867|9.81458e-85|maw:MAC_04070|K06867 uncharacterized protein | (RefSeq) ankyrin repeat containing protein YAR1	--	ankyrin repeat containing protein YAR1 [Ophiocordyceps sinensis CO18]
gene-G6O67_003426	2.05524e-38	-6.48414	down	--	--	--	hypothetical protein VFPPC_11363 [Pochonia chlamydosporia 170]
gene-G6O67_003083	8.14002e-06	1.47994	up	Cellular Component: integral component of membrane (GO:0016021);;	--	--	hypothetical protein OCS_02117 [Ophiocordyceps sinensis CO18]
gene-G6O67_001023	0.000185634	1.39592	up	--	--	--	hypothetical protein OCS_01305 [Ophiocordyceps sinensis CO18]
gene-G6O67_005065	8.46797e-08	1.84203	up	--	--	--	hypothetical protein OCS_06691 [Ophiocordyceps sinensis CO18]
gene-G6O67_006285	0.000924622	1.07423	up	--	--	--	hypothetical protein OCS_00905 [Ophiocordyceps sinensis CO18]
gene-G6O67_002835	1.99899e-06	-1.56472	down	Molecular Function: glutamate-ammonia ligase activity (GO:0004356);; Biological Process: glutamine biosynthetic process (GO:0006542);; Cellular Component: integral component of membrane (GO:0016021);;	K01915|0|maw:MAC_06858|K01915 glutamine synthetase [EC:6.3.1.2] | (RefSeq) glutamine synthetase	Arginine biosynthesis (ko00220);; Alanine, aspartate and glutamate metabolism (ko00250);; Glyoxylate and dicarboxylate metabolism (ko00630);; Nitrogen metabolism (ko00910);; Biosynthesis of amino acids (ko01230)	hypothetical protein HIM_10053 [Hirsutella minnesotensis 3608]
gene-G6O67_005652	6.03022e-06	-2.66186	down	--	--	--	hypothetical protein OCS_03925 [Ophiocordyceps sinensis CO18]
gene-G6O67_003151	0.00744636	-1.32974	down	--	--	--	Beta-lactamase/transpeptidase-like protein [Ophiocordyceps sinensis CO18]
gene-G6O67_007995	9.63518e-06	1.43768	up	Molecular Function: methyltransferase activity (GO:0008168);; Biological Process: methylation (GO:0032259);;	--	--	methyltransferase [Ophiocordyceps sinensis CO18]
gene-G6O67_003210	0.00013794	1.64884	up	--	--	--	hypothetical protein OCS_04455 [Ophiocordyceps sinensis CO18]
gene-G6O67_008346	0.0059136	1.16115	up	Cellular Component: integral component of membrane (GO:0016021);; Biological Process: transmembrane transport (GO:0055085);;	--	--	Uncharacterized protein TPAR_00842 [Tolypocladium paradoxum]
gene-G6O67_000290	2.83439e-10	-2.20006	down	Molecular Function: binding (GO:0005488);; Biological Process: transcription, DNA-templated (GO:0006351);;	--	--	transcriptional activator xlnR [Purpureocillium lilacinum]
gene-G6O67_008781	4.02846e-05	-1.01853	down	Biological Process: cytoplasmic translation (GO:0002181);; Molecular Function: structural constituent of ribosome (GO:0003735);; Biological Process: translational elongation (GO:0006414);; Cellular Component: cytosolic large ribosomal subunit (GO:0022625);; Cellular Component: preribosome, large subunit precursor (GO:0030687);; Molecular Function: large ribosomal subunit rRNA binding (GO:0070180)…	K02943|2.87775e-31|gtr:GLOTRDRAFT_115712|K02943 large subunit ribosomal protein LP2 | (RefSeq) ribosomal protein 60S	Ribosome (ko03010)	hypothetical protein CDD82_1054 [Ophiocordyceps australis]
gene-G6O67_005611	6.82392e-39	-3.82545	down	Molecular Function: nucleic acid binding (GO:0003676);; Molecular Function: RNA-DNA hybrid ribonuclease activity (GO:0004523);; Biological Process: RNA phosphodiester bond hydrolysis, endonucleolytic (GO:0090502);;	K03469|4.32847e-131|maw:MAC_06287|K03469 ribonuclease HI [EC:3.1.26.4] | (RefSeq) ribonuclease H1, putative	DNA replication (ko03030)	ribonuclease H1, putative [Metarhizium acridum CQMa 102]
gene-G6O67_005213	1.70274e-06	-1.40358	down	Biological Process: carbohydrate metabolic process (GO:0005975);; Molecular Function: hydrolase activity (GO:0016787);;	K01182|0|maj:MAA_08766|K01182 oligo-1,6-glucosidase [EC:3.2.1.10] | (RefSeq) maltase	Galactose metabolism (ko00052);; Starch and sucrose metabolism (ko00500)	Alpha amylase [Ophiocordyceps sinensis CO18]
gene-G6O67_001150	0.00187862	1.14896	up	Molecular Function: nucleic acid binding (GO:0003676);; Molecular Function: calcium ion binding (GO:0005509);; Molecular Function: zinc ion binding (GO:0008270);;	--	--	zinc finger domain-containing protein [Ophiocordyceps sinensis CO18]
gene-G6O67_008350	0.00197662	1.08246	up	Cellular Component: membrane (GO:0016020);;	--	--	Thioredoxin-like protein [Ophiocordyceps sinensis CO18]
gene-G6O67_006909	0.00101017	1.3875	up	Molecular Function: catalase activity (GO:0004096);; Biological Process: response to oxidative stress (GO:0006979);; Molecular Function: heme binding (GO:0020037);; Biological Process: hydrogen peroxide catabolic process (GO:0042744);; Molecular Function: metal ion binding (GO:0046872);; Biological Process: oxidation-reduction process (GO:0055114);; Biological Process: cellular oxidant detoxifica…	K03781|0|nhe:NECHADRAFT_92861|K03781 catalase [EC:1.11.1.6] | (RefSeq) hypothetical protein	Tryptophan metabolism (ko00380);; Glyoxylate and dicarboxylate metabolism (ko00630);; Biosynthesis of antibiotics (ko01130);; Carbon metabolism (ko01200);; MAPK signaling pathway - yeast (ko04011);; Peroxisome (ko04146)	catalase [Ophiocordyceps sinensis CO18]
gene-G6O67_008135	0.000267956	-1.19025	down	Molecular Function: CTP synthase activity (GO:0003883);; Molecular Function: ATP binding (GO:0005524);; Biological Process: glutamine metabolic process (GO:0006541);; Biological Process: 'de novo' CTP biosynthetic process (GO:0044210);;	K01937|0|tmn:UCRPA7_2288|K01937 CTP synthase [EC:6.3.4.2] | (RefSeq) putative ctp synthase protein	Pyrimidine metabolism (ko00240)	CTP synthase [Ophiocordyceps sinensis CO18]
gene-G6O67_000824	6.63551e-08	-1.02984	down	--	--	--	hypothetical protein OCS_02600 [Ophiocordyceps sinensis CO18]
gene-G6O67_000382	2.35758e-05	-1.70385	down	--	--	--	hypothetical protein HIM_04474 [Hirsutella minnesotensis 3608]
gene-G6O67_004996	0.00152498	-1.12074	down	--	K01053|1.44677e-155|fpu:FPSE_09024|K01053 gluconolactonase [EC:3.1.1.17] | (RefSeq) hypothetical protein	Pentose phosphate pathway (ko00030);; Ascorbate and aldarate metabolism (ko00053);; Biosynthesis of antibiotics (ko01130);; Carbon metabolism (ko01200)	gluconolactonase precursor [Ophiocordyceps sinensis CO18]
Ophiocordyceps_sinensis_newGene_1414	1.25111e-36	-6.22176	down	--	--	--	hypothetical protein OCS_06928 [Ophiocordyceps sinensis CO18]
gene-G6O67_000122	0.0010346	-1.66151	down	Molecular Function: zinc ion binding (GO:0008270);; Molecular Function: oxidoreductase activity (GO:0016491);; Molecular Function: transferase activity, transferring acyl groups other than amino-acyl groups (GO:0016747);; Molecular Function: phosphopantetheine binding (GO:0031177);; Biological Process: oxidation-reduction process (GO:0055114);;	--	--	Beta-ketoacyl synthase [Ophiocordyceps sinensis CO18]
gene-G6O67_003734	8.5512e-09	-1.01599	down	Biological Process: pseudouridine synthesis (GO:0001522);; Molecular Function: RNA binding (GO:0003723);; Biological Process: RNA processing (GO:0006396);; Molecular Function: pseudouridine synthase activity (GO:0009982);; Cellular Component: integral component of membrane (GO:0016021);;	K11131|0|maw:MAC_00758|K11131 H/ACA ribonucleoprotein complex subunit 4 [EC:5.4.99.-] | (RefSeq) hypothetical protein	Ribosome biogenesis in eukaryotes (ko03008)	centromere/microtubule binding protein CBF5 [Ophiocordyceps sinensis CO18]
gene-G6O67_005766	1.27908e-07	-1.58695	down	Cellular Component: mitochondrion (GO:0005739);; Molecular Function: electron carrier activity (GO:0009055);; Molecular Function: heme binding (GO:0020037);; Molecular Function: metal ion binding (GO:0046872);; Biological Process: oxidation-reduction process (GO:0055114);; Cellular Component: respiratory chain (GO:0070469);;	K08738|7.812e-65|vda:VDAG_00910|K08738 cytochrome c | (RefSeq) cytochrome c	Sulfur metabolism (ko00920)	cytochrome c domain-containingprotein [Purpureocillium lilacinum]
gene-G6O67_002160	1.29176e-09	2.87141	up	--	--	--	hypothetical protein HIM_03185 [Hirsutella minnesotensis 3608]
gene-G6O67_004151	0.000658441	-1.37331	down	--	--	--	hypothetical protein OCS_00572 [Ophiocordyceps sinensis CO18]
Ophiocordyceps_sinensis_newGene_1075	4.97435e-12	-2.413	down	--	--	--	hypothetical protein OCS_06059 [Ophiocordyceps sinensis CO18]
gene-G6O67_003873	0.000783316	1.09882	up	Molecular Function: RNA polymerase II transcription factor activity, sequence-specific DNA binding (GO:0000981);; Molecular Function: DNA binding (GO:0003677);; Cellular Component: nucleus (GO:0005634);; Biological Process: regulation of transcription from RNA polymerase II promoter (GO:0006357);; Molecular Function: zinc ion binding (GO:0008270);;	--	--	N-terminal binuclear Zn cluster-containing protein [Ophiocordyceps sinensis CO18]
gene-G6O67_005631	0.00157683	1.36055	up	Molecular Function: sedoheptulose-7-phosphate:D-glyceraldehyde-3-phosphate glyceronetransferase activity (GO:0004801);; Biological Process: carbohydrate metabolic process (GO:0005975);; Biological Process: pentose-phosphate shunt (GO:0006098);;	--	--	transaldolase [Ophiocordyceps sinensis CO18]
gene-G6O67_004044	6.97172e-05	1.02076	up	Molecular Function: motor activity (GO:0003774);; Molecular Function: ATP binding (GO:0005524);; Cellular Component: myosin complex (GO:0016459);;	K10356|0|maj:MAA_00560|K10356 myosin I | (RefSeq) myosin	--	Myosin-1 [Hirsutella minnesotensis 3608]
gene-G6O67_006748	0.000857944	1.36929	up	Cellular Component: integral component of membrane (GO:0016021);; Biological Process: transmembrane transport (GO:0055085);;	--	--	major facilitator superfamily transporter [Ophiocordyceps sinensis CO18]
gene-G6O67_003377	0.00506419	-1.4363	down	Molecular Function: iron ion binding (GO:0005506);; Cellular Component: integral component of membrane (GO:0016021);; Molecular Function: oxidoreductase activity, acting on paired donors, with incorporation or reduction of molecular oxygen, reduced flavin or flavoprotein as one donor, and incorporation of one atom of oxygen (GO:0016712);; Molecular Function: heme binding (GO:0020037);; Biological…	--	--	cytochrome P450 52A12 [Ophiocordyceps sinensis CO18]
gene-G6O67_008353	0.00816917	-1.02609	down	--	K03540|1.21462e-45|nhe:NECHADRAFT_103829|K03540 ribonuclease P protein subunit RPR2 [EC:3.1.26.5] | (RefSeq) hypothetical protein	RNA transport (ko03013)	RNAse P Rpr2/Rpp21 subunit domain-containing protein [Ophiocordyceps sinensis CO18]
gene-G6O67_006892	0.000446766	1.18562	up	Molecular Function: iron ion binding (GO:0005506);; Molecular Function: dioxygenase activity (GO:0051213);; Biological Process: oxidation-reduction process (GO:0055114);;	--	--	2OG-Fe(II) oxygenase [Ophiocordyceps sinensis CO18]
gene-G6O67_005984	1.79383e-09	-1.15342	down	Cellular Component: fungal-type vacuole membrane (GO:0000329);; Molecular Function: diacylglycerol diphosphate phosphatase activity (GO:0000810);; Cellular Component: endoplasmic reticulum (GO:0005783);; Biological Process: phospholipid metabolic process (GO:0006644);; Molecular Function: phosphatidate phosphatase activity (GO:0008195);; Cellular Component: integral component of membrane (GO:0016…	K18693|8.90485e-95|fpu:FPSE_09278|K18693 diacylglycerol diphosphate phosphatase / phosphatidate phosphatase [EC:3.1.3.81 3.1.3.4] | (RefSeq) hypothetical protein	Glycerolipid metabolism (ko00561);; Glycerophospholipid metabolism (ko00564)	hypothetical protein HIM_06919 [Hirsutella minnesotensis 3608]
gene-G6O67_005304	1.42082e-08	1.02537	up	--	--	--	multidomain presynaptic cytomatrix related protein [Ophiocordyceps sinensis CO18]
gene-G6O67_007459	0.00181894	1.55956	up	Cellular Component: membrane (GO:0016020);;	--	--	hypothetical protein HIM_04567 [Hirsutella minnesotensis 3608]
gene-G6O67_004207	2.9848e-45	-6.8701	down	--	--	--	hypothetical protein OCS_00874 [Ophiocordyceps sinensis CO18]
gene-G6O67_006780	3.62572e-05	1.15422	up	Molecular Function: transcription factor activity, sequence-specific DNA binding (GO:0003700);; Biological Process: regulation of transcription, DNA-templated (GO:0006355);; Molecular Function: metal ion binding (GO:0046872);;	--	--	Fungal transcriptional regulatory protein [Ophiocordyceps sinensis CO18]
gene-G6O67_003359	0.00329178	1.32339	up	Molecular Function: binding (GO:0005488);;	--	--	hypothetical protein OCS_00490 [Ophiocordyceps sinensis CO18]
gene-G6O67_006869	8.00491e-11	-1.95244	down	--	--	--	MFS monocarboxylate transporter [Ophiocordyceps sinensis CO18]
gene-G6O67_006130	4.58666e-19	-4.99394	down	--	--	--	hypothetical protein OCS_06124 [Ophiocordyceps sinensis CO18]
gene-G6O67_000621	0.00042302	1.26771	up	--	--	--	hypothetical protein ASPZODRAFT_2119918 [Penicilliopsis zonata CBS 506.65]
gene-G6O67_003118	6.41729e-29	-5.49159	down	--	--	--	hypothetical protein OCS_03683 [Ophiocordyceps sinensis CO18]
gene-G6O67_008679	1.91084e-05	1.25545	up	Cellular Component: mitochondrion (GO:0005739);; Molecular Function: metal ion binding (GO:0046872);;	--	--	DDHD domain-containing protein [Ophiocordyceps sinensis CO18]
gene-G6O67_003488	0.000166893	1.99188	up	--	--	--	p15-like protein [Ophiocordyceps sinensis CO18]
gene-G6O67_008245	0.00165424	1.18094	up	--	K20523|0|nhe:NECHADRAFT_58493|K20523 SH3 domain-containing YSC84-like protein 1 | (RefSeq) hypothetical protein	--	DUF500 domain-containing protein [Ophiocordyceps sinensis CO18]
gene-G6O67_006832	1.42082e-08	1.16447	up	Biological Process: ribosomal large subunit assembly (GO:0000027);; Molecular Function: ATP binding (GO:0005524);; Cellular Component: nucleus (GO:0005634);; Molecular Function: ATPase activity (GO:0016887);;	K14572|0|maj:MAA_05967|K14572 midasin | (RefSeq) ATPase, AAA-5	Ribosome biogenesis in eukaryotes (ko03008)	ATPase, AAA-5 [Ophiocordyceps sinensis CO18]
gene-G6O67_007183	1.0639e-10	-2.46733	down	--	--	--	hypothetical protein OCS_06362 [Ophiocordyceps sinensis CO18]
gene-G6O67_005500	0.00178713	1.37183	up	Cellular Component: integral component of membrane (GO:0016021);;	--	--	Low temperature requirement A [Ophiocordyceps sinensis CO18]
gene-G6O67_008302	1.12612e-06	-1.80325	down	Molecular Function: hydrolase activity, hydrolyzing O-glycosyl compounds (GO:0004553);; Cellular Component: ascospore wall (GO:0005619);; Biological Process: carbohydrate metabolic process (GO:0005975);; Biological Process: ascospore wall assembly (GO:0030476);;	--	--	Putative glycosidase crf1 [Tolypocladium paradoxum]
gene-G6O67_003614	6.46357e-08	-1.1217	down	Molecular Function: catalytic activity (GO:0003824);; Biological Process: metabolic process (GO:0008152);; Molecular Function: phosphopantetheine binding (GO:0031177);;	--	--	hypothetical protein HIM_10266 [Hirsutella minnesotensis 3608]
gene-G6O67_008244	0.00132235	1.06229	up	Molecular Function: nucleic acid binding (GO:0003676);; Biological Process: regulation of transcription, DNA-templated (GO:0006355);; Molecular Function: metal ion binding (GO:0046872);;	--	--	hypothetical protein HIM_09556 [Hirsutella minnesotensis 3608]
gene-G6O67_005937	1.06106e-07	-1.61643	down	Molecular Function: 1-alkyl-2-acetylglycerophosphocholine esterase activity (GO:0003847);; Biological Process: lipid catabolic process (GO:0016042);;	--	--	PAF acetylhydrolase family protein [Ophiocordyceps sinensis CO18]
gene-G6O67_008894	0.00366283	1.46096	up	--	--	--	hypothetical protein OCS_05981 [Ophiocordyceps sinensis CO18]
gene-G6O67_000130	1.0715e-06	-2.95362	down	Biological Process: secondary metabolite biosynthetic process (GO:0044550);;	--	--	citrinin biosynthesis oxydoreductase CtnB [Ophiocordyceps sinensis CO18]
gene-G6O67_001152	0.000654413	1.20587	up	--	--	--	hypothetical protein VHEMI04565 [Torrubiella hemipterigena]
gene-G6O67_000625	6.53887e-05	1.5283	up	Cellular Component: integral component of membrane (GO:0016021);;	--	--	hypothetical protein OCS_02573 [Ophiocordyceps sinensis CO18]
gene-G6O67_003413	0.00301262	-1.5248	down	Biological Process: metabolic process (GO:0008152);;	K00505|9.54852e-77|nhe:NECHADRAFT_66755|K00505 tyrosinase [EC:1.14.18.1] | (RefSeq) hypothetical protein	Tyrosine metabolism (ko00350);; Riboflavin metabolism (ko00740)	tyrosinase 2 [Ophiocordyceps sinensis CO18]
gene-G6O67_005917	0.00550635	1.00757	up	--	--	--	hypothetical protein OCS_06518 [Ophiocordyceps sinensis CO18]
gene-G6O67_002918	7.46703e-05	-1.47529	down	Cellular Component: membrane (GO:0016020);;	--	--	Uncharacterized protein TPAR_03785, partial [Tolypocladium paradoxum]
gene-G6O67_004805	0.0033932	1.12203	up	Molecular Function: alpha,alpha-trehalose-phosphate synthase (UDP-forming) activity (GO:0003825);; Cellular Component: cytosol (GO:0005829);; Cellular Component: alpha,alpha-trehalose-phosphate synthase complex (UDP-forming) (GO:0005946);; Biological Process: ascospore formation (GO:0030437);; Biological Process: cellular response to oxidative stress (GO:0034599);; Biological Process: trehalose b…	K00697|0|fgr:FGSG_06051|K00697 trehalose 6-phosphate synthase [EC:2.4.1.15] | (RefSeq) alpha,alpha-trehalose-phosphate synthase	Starch and sucrose metabolism (ko00500)	glycosyltransferase family 20 protein [Ophiocordyceps sinensis CO18]
gene-G6O67_005384	0.00214308	-1.27863	down	--	--	--	hypothetical protein BM221_001760 [Beauveria bassiana]
gene-G6O67_002813	1.94162e-06	2.37287	up	Molecular Function: metalloendopeptidase activity (GO:0004222);; Cellular Component: extracellular space (GO:0005615);; Biological Process: proteolysis (GO:0006508);; Molecular Function: zinc ion binding (GO:0008270);;	K01417|0|maj:MAA_01945|K01417 extracellular elastinolytic metalloproteinase [EC:3.4.24.-] | (RefSeq) fungalysin metallopeptidase	--	elastinolytic metalloproteinase Mep [Ophiocordyceps sinensis CO18]
gene-G6O67_001038	2.33071e-08	-2.21726	down	--	--	--	hypothetical protein CDD82_4226 [Ophiocordyceps australis]
gene-G6O67_003198	1.30084e-09	-1.00057	down	Biological Process: cristae formation (GO:0042407);; Cellular Component: mitochondrial crista junction (GO:0044284);; Cellular Component: MICOS complex (GO:0061617);;	K17784|2.54021e-42|tre:TRIREDRAFT_107325|K17784 mitochondrial inner membrane organizing system protein 1 | (RefSeq) hypothetical protein	--	hypothetical protein OCS_01225 [Ophiocordyceps sinensis CO18]
gene-G6O67_003603	8.805e-08	-1.23479	down	Molecular Function: RNA polymerase II transcription factor activity, sequence-specific DNA binding (GO:0000981);; Molecular Function: DNA binding (GO:0003677);; Cellular Component: nucleus (GO:0005634);; Biological Process: regulation of transcription from RNA polymerase II promoter (GO:0006357);; Molecular Function: zinc ion binding (GO:0008270);;	--	--	Zn(2)-C6 fungal-type DNA-binding domain protein [Ophiocordyceps sinensis CO18]
gene-G6O67_002029	0.000149613	-1.34684	down	--	--	--	hypothetical protein OCS_06309 [Ophiocordyceps sinensis CO18]
gene-G6O67_008505	3.58387e-05	1.456	up	Cellular Component: integral component of membrane (GO:0016021);; Molecular Function: oxidoreductase activity (GO:0016491);; Biological Process: oxidation-reduction process (GO:0055114);; Molecular Function: FAD binding (GO:0071949);;	K00480|1.25354e-143|fpu:FPSE_09034|K00480 salicylate hydroxylase [EC:1.14.13.1] | (RefSeq) hypothetical protein	--	salicylate 1-hydroxylase [Ophiocordyceps sinensis CO18]
gene-G6O67_004234	0.00387067	1.06893	up	Molecular Function: oxidoreductase activity (GO:0016491);; Biological Process: oxidation-reduction process (GO:0055114);;	--	--	Pyridine nucleotide-disulfide oxidoreductase [Ophiocordyceps sinensis CO18]
gene-G6O67_002428	0.000785031	1.66192	up	Molecular Function: hydrolase activity, acting on ester bonds (GO:0016788);;	--	--	lipase [Ophiocordyceps sinensis CO18]
gene-G6O67_001020	6.51832e-07	2.53182	up	Biological Process: regulation of transcription, DNA-templated (GO:0006355);; Molecular Function: metal ion binding (GO:0046872);;	--	--	hypothetical protein HIM_07359 [Hirsutella minnesotensis 3608]
gene-G6O67_005468	0.00621894	1.2481	up	Molecular Function: G-protein coupled receptor activity (GO:0004930);; Biological Process: cell surface receptor signaling pathway (GO:0007166);; Biological Process: G-protein coupled receptor signaling pathway (GO:0007186);; Cellular Component: integral component of membrane (GO:0016021);;	--	--	GPCR, family 2-like protein [Ophiocordyceps sinensis CO18]
gene-G6O67_007912	0.0010346	1.0187	up	Molecular Function: oxidoreductase activity (GO:0016491);; Molecular Function: transferase activity (GO:0016740);; Molecular Function: phosphopantetheine binding (GO:0031177);; Biological Process: oxidation-reduction process (GO:0055114);;	--	--	phenolpthiocerol synthesis polyketide synthase ppsA [Ophiocordyceps sinensis CO18]
gene-G6O67_002438	0.000838992	1.4743	up	Molecular Function: inorganic phosphate transmembrane transporter activity (GO:0005315);; Cellular Component: mitochondrion (GO:0005739);; Biological Process: phosphate ion transport (GO:0006817);; Cellular Component: integral component of membrane (GO:0016021);; Biological Process: transmembrane transport (GO:0055085);;	K15102|0|nhe:NECHADRAFT_57232|K15102 solute carrier family 25 (mitochondrial phosphate transporter), member 3 | (RefSeq) hypothetical protein	--	hypothetical protein HIM_03928 [Hirsutella minnesotensis 3608]
gene-G6O67_001082	1.67152e-07	2.41984	up	--	--	--	hypothetical protein TOPH_03641, partial [Tolypocladium ophioglossoides CBS 100239]
gene-G6O67_003738	0.00456742	1.43155	up	Cellular Component: integral component of membrane (GO:0016021);; Molecular Function: transferase activity (GO:0016740);;	--	--	hypothetical protein OCS_00843 [Ophiocordyceps sinensis CO18]
gene-G6O67_004249	0.00466103	1.21336	up	--	--	--	hypothetical protein CDD83_5054 [Cordyceps sp. RAO-2017]
gene-G6O67_006262	0.00135203	1.00119	up	--	--	--	BTB/POZ fold domain containing protein [Ophiocordyceps sinensis CO18]
Ophiocordyceps_sinensis_newGene_651	0.00160284	-1.35831	down	--	--	--	hypothetical protein OCS_06676 [Ophiocordyceps sinensis CO18]
gene-G6O67_006296	3.91443e-05	1.1056	up	Molecular Function: transferase activity (GO:0016740);;	--	--	Aminoglycoside phosphotransferase [Ophiocordyceps sinensis CO18]
gene-G6O67_003398	0.000270358	-1.03402	down	Biological Process: amino acid transmembrane transport (GO:0003333);; Molecular Function: amino acid transmembrane transporter activity (GO:0015171);; Cellular Component: integral component of membrane (GO:0016021);;	K16261|0|tre:TRIREDRAFT_110813|K16261 yeast amino acid transporter | (RefSeq) amino acid transporter	--	hypothetical protein CDD83_4736 [Cordyceps sp. RAO-2017]
gene-G6O67_001046	0.00200463	2.04873	up	Molecular Function: O-methyltransferase activity (GO:0008171);; Biological Process: methylation (GO:0032259);;	K00545|1.67621e-111|npa:UCRNP2_5833|K00545 catechol O-methyltransferase [EC:2.1.1.6] | (RefSeq) putative catechol o-methyltransferase protein	Tyrosine metabolism (ko00350)	hypothetical protein HIM_03778 [Hirsutella minnesotensis 3608]
gene-G6O67_002214	0.000113441	1.45747	up	Molecular Function: RNA polymerase II transcription factor activity, sequence-specific DNA binding (GO:0000981);; Molecular Function: DNA binding (GO:0003677);; Cellular Component: nucleus (GO:0005634);; Cellular Component: cytoplasm (GO:0005737);; Biological Process: regulation of transcription from RNA polymerase II promoter (GO:0006357);; Molecular Function: zinc ion binding (GO:0008270);;	--	--	zinc finger transcription factor 1 [Ophiocordyceps sinensis CO18]
gene-G6O67_004533	0.00335196	1.9685	up	--	--	--	hypothetical protein OCS_05355 [Ophiocordyceps sinensis CO18]
gene-G6O67_003707	0.000898237	1.24834	up	Molecular Function: hydrolase activity (GO:0016787);;	--	--	NUDIX domain protein [Ophiocordyceps sinensis CO18]
gene-G6O67_005139	0.00582041	-1.15515	down	Molecular Function: RNA polymerase II transcription factor activity, sequence-specific DNA binding (GO:0000981);; Cellular Component: nucleus (GO:0005634);; Biological Process: regulation of transcription from RNA polymerase II promoter (GO:0006357);; Molecular Function: zinc ion binding (GO:0008270);;	--	--	hypothetical protein HIM_09310 [Hirsutella minnesotensis 3608]
gene-G6O67_004193	0.000148881	-1.24903	down	--	--	--	F-box domain, cyclin-like [Penicillium roqueforti FM164]
gene-G6O67_000498	0.00266744	1.19817	up	Molecular Function: beta-N-acetylhexosaminidase activity (GO:0004563);; Biological Process: carbohydrate metabolic process (GO:0005975);;	K12373|0|maw:MAC_06282|K12373 hexosaminidase [EC:3.2.1.52] | (RefSeq) N-acetylglucosaminidase	Other glycan degradation (ko00511);; Amino sugar and nucleotide sugar metabolism (ko00520);; Glycosaminoglycan degradation (ko00531);; Glycosphingolipid biosynthesis - globo series (ko00603)	N-acetylglucosaminidase [Ophiocordyceps sinensis CO18]
gene-G6O67_003374	1.17176e-05	2.37568	up	--	--	--	hypothetical protein OCS_02877 [Ophiocordyceps sinensis CO18]
gene-G6O67_004593	0.00861115	1.11102	up	--	--	--	hypothetical protein CDD83_9183 [Cordyceps sp. RAO-2017]
gene-G6O67_001709	6.26994e-07	-1.72294	down	Molecular Function: double-stranded RNA binding (GO:0003725);; Cellular Component: nucleus (GO:0005634);; Cellular Component: cytosol (GO:0005829);;	K07566|0|tre:TRIREDRAFT_53366|K07566 L-threonylcarbamoyladenylate synthase [EC:2.7.7.87] | (RefSeq) hypothetical protein	--	hypothetical protein THARTR1_05849 [Trichoderma harzianum]
gene-G6O67_000957	0.0050075	1.06271	up	--	--	--	hypothetical protein CDD83_2993 [Cordyceps sp. RAO-2017]
gene-G6O67_005967	0.000679798	1.36607	up	Molecular Function: peptidase activity (GO:0008233);; Cellular Component: membrane (GO:0016020);;	--	--	M6 family metalloprotease domain-containing protein [Purpureocillium lilacinum]
gene-G6O67_002722	9.993e-22	-1.6049	down	Cellular Component: membrane (GO:0016020);;	--	--	hypothetical protein OCS_05368 [Ophiocordyceps sinensis CO18]
gene-G6O67_002701	0.00520888	-1.09645	down	Cellular Component: SCF ubiquitin ligase complex (GO:0019005);;	--	--	Leucine Rich Repeat domain protein [Ophiocordyceps sinensis CO18]
gene-G6O67_007777	7.06623e-05	1.01532	up	--	--	--	hypothetical protein CDD83_10500 [Cordyceps sp. RAO-2017]
gene-G6O67_003351	0.000594289	1.78679	up	Molecular Function: methyltransferase activity (GO:0008168);; Biological Process: methylation (GO:0032259);;	--	--	methyltransferase type 12 [Ophiocordyceps sinensis CO18]
gene-G6O67_002531	6.83811e-05	1.60328	up	Molecular Function: nucleotide binding (GO:0000166);; Molecular Function: RNA binding (GO:0003723);;	--	--	YTH domain protein [Ophiocordyceps sinensis CO18]
Ophiocordyceps_sinensis_newGene_1480	7.59281e-05	-2.60868	down	--	--	--	polyprotein [Ophiocordyceps sinensis CO18]
gene-G6O67_005627	0.00428106	1.35637	up	Molecular Function: iron ion binding (GO:0005506);; Biological Process: fatty acid biosynthetic process (GO:0006633);; Cellular Component: integral component of membrane (GO:0016021);; Molecular Function: oxidoreductase activity (GO:0016491);; Biological Process: oxidation-reduction process (GO:0055114);;	K04713|9.77956e-54|yli:YALI0E17347g|K04713 sphinganine C4-monooxygenase [EC:1.14.18.5] | (RefSeq) YALI0E17347p	Sphingolipid metabolism (ko00600)	C4-hydroxylase [Ophiocordyceps sinensis CO18]
gene-G6O67_007906	2.01142e-45	-6.3488	down	Molecular Function: translation elongation factor activity (GO:0003746);; Molecular Function: protein serine/threonine kinase activity (GO:0004674);; Molecular Function: ATP binding (GO:0005524);; Biological Process: translational elongation (GO:0006414);; Biological Process: protein phosphorylation (GO:0006468);;	--	--	MHCK/EF2 kinase [Ophiocordyceps sinensis CO18]
gene-G6O67_001894	6.08639e-09	1.63786	up	--	--	--	Uncharacterized protein TPAR_02885 [Tolypocladium paradoxum]
gene-G6O67_007307	6.00376e-08	1.05108	up	Biological Process: age-dependent response to reactive oxygen species (GO:0001315);; Molecular Function: catalase activity (GO:0004096);; Cellular Component: mitochondrial matrix (GO:0005759);; Cellular Component: peroxisomal matrix (GO:0005782);; Molecular Function: heme binding (GO:0020037);; Biological Process: hydrogen peroxide catabolic process (GO:0042744);; Molecular Function: metal ion bi…	K03781|0|tre:TRIREDRAFT_73818|K03781 catalase [EC:1.11.1.6] | (RefSeq) catalase	Tryptophan metabolism (ko00380);; Glyoxylate and dicarboxylate metabolism (ko00630);; Biosynthesis of antibiotics (ko01130);; Carbon metabolism (ko01200);; MAPK signaling pathway - yeast (ko04011);; Peroxisome (ko04146)	catalase [Ophiocordyceps sinensis CO18]
gene-G6O67_006845	1.77563e-05	1.72334	up	Molecular Function: mating-type factor pheromone receptor activity (GO:0004932);; Biological Process: G-protein coupled receptor signaling pathway (GO:0007186);; Cellular Component: integral component of membrane (GO:0016021);;	K04627|1.9188e-120|fpu:FPSE_01109|K04627 pheromone a factor receptor | (RefSeq) STE3; STE3	MAPK signaling pathway - yeast (ko04011)	pheromone receptor [Ophiocordyceps sinensis CO18]
gene-G6O67_005060	0.00146532	1.22421	up	Cellular Component: integral component of membrane (GO:0016021);;	--	--	hypothetical protein OCS_04293 [Ophiocordyceps sinensis CO18]
gene-G6O67_003507	0.00167549	1.73671	up	Molecular Function: monooxygenase activity (GO:0004497);; Molecular Function: iron ion binding (GO:0005506);; Molecular Function: oxidoreductase activity, acting on paired donors, with incorporation or reduction of molecular oxygen (GO:0016705);; Molecular Function: heme binding (GO:0020037);; Biological Process: oxidation-reduction process (GO:0055114);;	--	--	cytochrome P450 [Ophiocordyceps sinensis CO18]
gene-G6O67_006501	7.1382e-05	-1.10155	down	Molecular Function: structural constituent of ribosome (GO:0003735);; Cellular Component: mitochondrial large ribosomal subunit (GO:0005762);;	--	--	60S ribosomal protein L20 [Ophiocordyceps sinensis CO18]
gene-G6O67_002963	0.000731674	1.20529	up	Cellular Component: integral component of membrane (GO:0016021);;	K01113|0|maj:MAA_08409|K01113 alkaline phosphatase D [EC:3.1.3.1] | (RefSeq) alkaline phosphatase family protein	Folate biosynthesis (ko00790)	alkaline phosphatase family protein [Ophiocordyceps sinensis CO18]
gene-G6O67_002492	0.000342508	1.01463	up	Molecular Function: kinase activity (GO:0016301);; Biological Process: phosphorylation (GO:0016310);;	--	--	Protein kinase-like domain protein [Ophiocordyceps sinensis CO18]
gene-G6O67_007828	0.00738063	1.24897	up	Cellular Component: integral component of membrane (GO:0016021);;	--	--	hypothetical protein OCS_06391 [Ophiocordyceps sinensis CO18]
gene-G6O67_001938	0.00249395	1.7914	up	Molecular Function: catalytic activity (GO:0003824);; Biological Process: metabolic process (GO:0008152);;	--	--	nicotinamidase [Ophiocordyceps sinensis CO18]
Ophiocordyceps_sinensis_newGene_933	1.19593e-06	-1.99187	down	--	--	--	hypothetical protein OCS_04617 [Ophiocordyceps sinensis CO18]
gene-G6O67_002929	0.00719561	1.0747	up	--	--	--	Uncharacterized protein TPAR_03775 [Tolypocladium paradoxum]
gene-G6O67_007845	4.28971e-07	-1.96219	down	Biological Process: proteolysis (GO:0006508);; Molecular Function: serine-type peptidase activity (GO:0008236);;	--	--	hypothetical protein RJ55_05360 [Drechmeria coniospora]
gene-G6O67_000647	9.13738e-16	2.7109	up	--	--	--	hypothetical protein HIM_01397 [Hirsutella minnesotensis 3608]
gene-G6O67_000985	1.11485e-05	-1.99587	down	--	--	--	hypothetical protein OCS_01846 [Ophiocordyceps sinensis CO18]
gene-G6O67_004462	0.00176936	1.49961	up	Molecular Function: hydrolase activity (GO:0016787);;	--	--	amidohydrolase family protein [Ophiocordyceps sinensis CO18]
gene-G6O67_006292	2.48497e-07	-2.05232	down	--	--	--	Heterokaryon incompatibility protein 6, OR allele [Tolypocladium paradoxum]
gene-G6O67_005308	1.5467e-06	1.23604	up	--	--	--	hypothetical protein OCS_02837 [Ophiocordyceps sinensis CO18]
gene-G6O67_003490	5.9435e-09	-3.12709	down	--	--	--	cell wall protein [Ophiocordyceps sinensis CO18]
gene-G6O67_008083	5.48113e-08	1.43801	up	--	--	--	hypothetical protein CDD83_5481 [Cordyceps sp. RAO-2017]
gene-G6O67_005763	0.0012083	1.69129	up	Molecular Function: kinase activity (GO:0016301);; Biological Process: phosphorylation (GO:0016310);;	--	--	Ketosamine-3-kinase [Tolypocladium paradoxum]
gene-G6O67_006447	3.13386e-09	2.80244	up	Molecular Function: alkaline phosphatase activity (GO:0004035);; Cellular Component: integral component of membrane (GO:0016021);; Biological Process: dephosphorylation (GO:0016311);; Biological Process: transmembrane transport (GO:0055085);;	--	--	retrograde regulation protein 2 [Ophiocordyceps sinensis CO18]
gene-G6O67_003986	0.0016335	1.02853	up	Molecular Function: phosphorelay sensor kinase activity (GO:0000155);; Biological Process: phosphorelay signal transduction system (GO:0000160);; Molecular Function: ATP binding (GO:0005524);; Cellular Component: intracellular (GO:0005622);; Biological Process: signal transduction by protein phosphorylation (GO:0023014);;	--	--	ATPase-like, ATP-binding domain protein [Ophiocordyceps sinensis CO18]
gene-G6O67_007882	5.20344e-05	1.99439	up	Molecular Function: O-methyltransferase activity (GO:0008171);; Biological Process: methylation (GO:0032259);;	--	--	O-methyltransferase, family 2 [Ophiocordyceps sinensis CO18]
gene-G6O67_003898	0.000295096	1.11909	up	Cellular Component: nuclear pore (GO:0005643);; Cellular Component: cytosol (GO:0005829);; Biological Process: endocytosis (GO:0006897);; Molecular Function: cytoskeletal protein binding (GO:0008092);; Biological Process: purine ribonucleoside monophosphate biosynthetic process (GO:0009168);; Cellular Component: membrane (GO:0016020);; Molecular Function: deaminase activity (GO:0019239);; Biologi…	K20046|0|maj:MAA_00254|K20046 actin cytoskeleton-regulatory complex protein SLA1 | (RefSeq) SH3 domain-containing protein	--	Actin cytoskeleton-regulatory complex protein sla1 [Ophiocordyceps sinensis CO18]
gene-G6O67_005032	3.11808e-05	-1.49359	down	--	--	--	Uncharacterized protein TPAR_04545 [Tolypocladium paradoxum]
gene-G6O67_004167	4.94571e-05	1.88905	up	--	--	--	hypothetical protein OCS_00558 [Ophiocordyceps sinensis CO18]
gene-G6O67_003907	2.90383e-05	1.21391	up	--	--	--	hypothetical protein OCS_06475 [Ophiocordyceps sinensis CO18]
gene-G6O67_001698	2.02931e-05	1.06601	up	Molecular Function: transcription factor activity, sequence-specific DNA binding (GO:0003700);; Biological Process: regulation of transcription, DNA-templated (GO:0006355);; Molecular Function: sequence-specific DNA binding (GO:0043565);;	--	--	bZIP transcription factor [Ophiocordyceps sinensis CO18]
gene-G6O67_001686	0.00298652	-1.19621	down	Molecular Function: hydrolase activity, hydrolyzing O-glycosyl compounds (GO:0004553);; Biological Process: carbohydrate metabolic process (GO:0005975);; Cellular Component: integral component of membrane (GO:0016021);;	K01179|0|tre:TRIREDRAFT_53731|K01179 endoglucanase [EC:3.2.1.4] | (RefSeq) glycoside hydrolase family 16	Starch and sucrose metabolism (ko00500)	glycoside hydrolase family 5 protein [Ophiocordyceps sinensis CO18]
gene-G6O67_006768	1.24634e-07	2.02286	up	Biological Process: oxalate metabolic process (GO:0033609);; Molecular Function: nutrient reservoir activity (GO:0045735);;	--	--	Bicupin, oxalate decarboxylase/oxidase [Ophiocordyceps sinensis CO18]
gene-G6O67_008535	2.58495e-05	-1.05356	down	Cellular Component: nucleolus (GO:0005730);; Molecular Function: rRNA (cytosine-C5-)-methyltransferase activity (GO:0009383);; Biological Process: rRNA base methylation (GO:0070475);;	K15264|0|tre:TRIREDRAFT_73918|K15264 putative methyltransferase [EC:2.1.1.-] | (RefSeq) hypothetical protein	--	NOL1/NOP2/sun domain protein [Ophiocordyceps sinensis CO18]
gene-G6O67_000423	0.00136252	1.57867	up	Molecular Function: RNA binding (GO:0003723);; Molecular Function: ribonuclease activity (GO:0004540);; Biological Process: RNA phosphodiester bond hydrolysis (GO:0090501);;	--	--	hirsutellin A [Ophiocordyceps sinensis CO18]
gene-G6O67_004374	0.00268689	1.5478	up	--	--	--	hypothetical protein OCS_01953 [Ophiocordyceps sinensis CO18]
gene-G6O67_002681	3.65996e-15	-2.54293	down	Cellular Component: integral component of membrane (GO:0016021);;	--	--	hypothetical protein CDD81_3238 [Ophiocordyceps australis]
gene-G6O67_005349	1.04915e-05	-2.69034	down	Cellular Component: integral component of membrane (GO:0016021);;	--	--	CFEM domain-containing protein [Ophiocordyceps sinensis CO18]
gene-G6O67_004483	2.43378e-07	2.42284	up	--	--	--	regulatory P domain-containing protein [Purpureocillium lilacinum]
gene-G6O67_001168	9.08122e-21	2.45518	up	Molecular Function: RNA polymerase II transcription factor activity, sequence-specific DNA binding (GO:0000981);; Cellular Component: nucleus (GO:0005634);; Biological Process: regulation of transcription from RNA polymerase II promoter (GO:0006357);; Molecular Function: zinc ion binding (GO:0008270);;	--	--	OefC [Ophiocordyceps sinensis CO18]
gene-G6O67_000404	9.06172e-06	1.71747	up	Biological Process: carbohydrate metabolic process (GO:0005975);; Molecular Function: hydrolase activity, acting on glycosyl bonds (GO:0016798);; Molecular Function: carbohydrate binding (GO:0030246);;	--	--	hypothetical protein HIM_02628 [Hirsutella minnesotensis 3608]
gene-G6O67_006961	1.04782e-14	-2.57249	down	Molecular Function: DNA binding (GO:0003677);;	K09420|4.29847e-64|ela:UCREL1_1448|K09420 myb proto-oncogene protein | (RefSeq) putative myb transcription protein	--	Myb transcription factor [Ophiocordyceps sinensis CO18]
gene-G6O67_008396	0.00393814	1.30265	up	--	--	--	oxidoreductase, short-chain dehydrogenase/reductase family [Ophiocordyceps sinensis CO18]
gene-G6O67_003574	2.82818e-07	1.13433	up	Biological Process: carbohydrate metabolic process (GO:0005975);; Biological Process: protein transport (GO:0015031);; Cellular Component: membrane (GO:0016020);; Biological Process: sterol biosynthetic process (GO:0016126);; Molecular Function: sterol 3-beta-glucosyltransferase activity (GO:0016906);; Biological Process: lipid glycosylation (GO:0030259);;	K05841|0|maj:MAA_06719|K05841 sterol 3beta-glucosyltransferase [EC:2.4.1.173] | (RefSeq) autophagy-related protein 26	--	Sterol 3-beta-glucosyltransferase, partial [Tolypocladium paradoxum]
gene-G6O67_003103	5.74813e-06	1.1574	up	--	--	--	hypothetical protein OCS_06382 [Ophiocordyceps sinensis CO18]
gene-G6O67_004525	0.000204756	-1.25363	down	--	--	--	hypothetical protein OCS_00636 [Ophiocordyceps sinensis CO18]
Ophiocordyceps_sinensis_newGene_1877	1.60506e-44	-5.95848	down	--	--	--	hypothetical protein OCS_06059 [Ophiocordyceps sinensis CO18]
gene-G6O67_001880	4.74705e-60	-4.089	down	--	--	--	hypothetical protein OCS_00960 [Ophiocordyceps sinensis CO18]
gene-G6O67_006542	1.33131e-08	1.8103	up	Molecular Function: RNA polymerase II transcription factor activity, sequence-specific DNA binding (GO:0000981);; Cellular Component: nucleus (GO:0005634);; Biological Process: regulation of transcription from RNA polymerase II promoter (GO:0006357);; Molecular Function: zinc ion binding (GO:0008270);;	--	--	N-terminal fungal transcription regulatory domain-containing protein [Ophiocordyceps sinensis CO18]
gene-G6O67_006600	0.000180867	-2.05619	down	Biological Process: amino acid transmembrane transport (GO:0003333);; Molecular Function: amino acid transmembrane transporter activity (GO:0015171);; Cellular Component: integral component of membrane (GO:0016021);;	--	--	choline transport protein [Ophiocordyceps sinensis CO18]
gene-G6O67_002726	2.7498e-11	-1.3094	down	Cellular Component: condensed nuclear chromosome kinetochore (GO:0000778);; Cellular Component: nucleolus (GO:0005730);; Molecular Function: centromeric DNA binding (GO:0019237);; Biological Process: attachment of mitotic spindle microtubules to kinetochore (GO:0051315);; Biological Process: attachment of spindle microtubules to kinetochore involved in homologous chromosome segregation (GO:005145…	K11497|9.94456e-118|tre:TRIREDRAFT_103937|K11497 centromere protein C | (RefSeq) hypothetical protein	--	Centromere protein 3 [Tolypocladium paradoxum]
gene-G6O67_007628	5.67786e-05	1.72377	up	--	--	--	TqaL [Ophiocordyceps sinensis CO18]
gene-G6O67_006281	3.91443e-05	-1.33687	down	Cellular Component: integral component of membrane (GO:0016021);;	--	--	Extracellular membrane protein, 8-cysteine region, CFEM [Ophiocordyceps sinensis CO18]
gene-G6O67_008320	0.000191527	-1.22897	down	Molecular Function: transferase activity (GO:0016740);;	K00799|2.90197e-148|maw:MAC_08283|K00799 glutathione S-transferase [EC:2.5.1.18] | (RefSeq) glutathione S-transferase II	Glutathione metabolism (ko00480)	glutathione S-transferase II [Ophiocordyceps sinensis CO18]
gene-G6O67_005151	0.000317563	-1.2445	down	Molecular Function: transferase activity, transferring acyl groups (GO:0016746);;	--	--	Acyl-CoA N-acyltransferase [Ophiocordyceps sinensis CO18]
gene-G6O67_007184	9.01298e-56	-7.35656	down	--	--	--	hypothetical protein CDD83_8565 [Cordyceps sp. RAO-2017]
gene-G6O67_000992	7.49408e-05	1.51429	up	Molecular Function: oxidoreductase activity (GO:0016491);; Biological Process: oxidation-reduction process (GO:0055114);;	--	--	3-oxoacyl-(acyl carrier protein) reductase [Ophiocordyceps sinensis CO18]
gene-G6O67_001143	0.00014181	-1.62902	down	--	--	--	hypothetical protein OCS_05287 [Ophiocordyceps sinensis CO18]
gene-G6O67_000346	0.00160348	-1.43337	down	Molecular Function: NADPH-hemoprotein reductase activity (GO:0003958);; Molecular Function: iron ion binding (GO:0005506);; Molecular Function: FMN binding (GO:0010181);; Molecular Function: heme binding (GO:0020037);; Biological Process: oxidation-reduction process (GO:0055114);; Molecular Function: aromatase activity (GO:0070330);;	K14338|1.93784e-17|tre:TRIREDRAFT_22464|K14338 cytochrome P450 / NADPH-cytochrome P450 reductase [EC:1.14.14.1 1.6.2.4] | (RefSeq) hypothetical protein	Fatty acid degradation (ko00071);; Tryptophan metabolism (ko00380)	hypothetical protein HIM_02717 [Hirsutella minnesotensis 3608]
gene-G6O67_005819	1.71663e-05	1.29476	up	Cellular Component: mitochondrion (GO:0005739);; Biological Process: transport (GO:0006810);; Cellular Component: integral component of membrane (GO:0016021);;	--	--	mitochondrial carrier protein [Ophiocordyceps sinensis CO18]
gene-G6O67_006545	2.27774e-06	1.13725	up	--	--	--	hypothetical protein HIM_06710 [Hirsutella minnesotensis 3608]
gene-G6O67_006071	0.000212699	-1.57297	down	Molecular Function: ATP binding (GO:0005524);; Cellular Component: integral component of membrane (GO:0016021);;	K08900|0|maj:MAA_02020|K08900 mitochondrial chaperone BCS1 | (RefSeq) hypothetical protein	--	hypothetical protein HIM_05949 [Hirsutella minnesotensis 3608]
gene-G6O67_003349	2.14733e-05	2.04224	up	Molecular Function: RNA polymerase II transcription factor activity, sequence-specific DNA binding (GO:0000981);; Cellular Component: nucleus (GO:0005634);; Biological Process: regulation of transcription from RNA polymerase II promoter (GO:0006357);; Molecular Function: zinc ion binding (GO:0008270);;	--	--	PRO1A C6 Zink-finger protein [Ophiocordyceps sinensis CO18]
gene-G6O67_002816	1.83395e-09	2.6037	up	Molecular Function: monooxygenase activity (GO:0004497);; Molecular Function: iron ion binding (GO:0005506);; Cellular Component: integral component of membrane (GO:0016021);; Molecular Function: oxidoreductase activity, acting on paired donors, with incorporation or reduction of molecular oxygen (GO:0016705);; Molecular Function: heme binding (GO:0020037);; Biological Process: oxidation-reductio…	--	--	Cytochrome P450 [Ophiocordyceps sinensis CO18]
gene-G6O67_007823	3.80788e-05	1.02636	up	--	--	--	hypothetical protein OCS_06271 [Ophiocordyceps sinensis CO18]
gene-G6O67_004979	1.46794e-05	1.76137	up	Molecular Function: hydrolase activity (GO:0016787);;	--	--	Carboxylesterase, type B [Ophiocordyceps sinensis CO18]
gene-G6O67_004933	1.87436e-05	-1.69624	down	Molecular Function: RNA polymerase II transcription factor activity, sequence-specific DNA binding (GO:0000981);; Molecular Function: DNA binding (GO:0003677);; Cellular Component: nucleus (GO:0005634);; Biological Process: regulation of transcription from RNA polymerase II promoter (GO:0006357);; Molecular Function: zinc ion binding (GO:0008270);;	--	--	hypothetical protein CI102_10287 [Trichoderma harzianum]
gene-G6O67_000106	0.00333584	1.37389	up	--	--	--	BTB/POZ fold protein [Ophiocordyceps sinensis CO18]
gene-G6O67_003292	7.54844e-06	-1.66876	down	Molecular Function: zinc ion binding (GO:0008270);; Molecular Function: oxidoreductase activity (GO:0016491);; Biological Process: oxidation-reduction process (GO:0055114);;	--	--	zinc-binding dehydrogenase [Purpureocillium lilacinum]
gene-G6O67_002331	7.61322e-08	-1.28604	down	--	--	--	hypothetical protein OCS_03155 [Ophiocordyceps sinensis CO18]
gene-G6O67_006477	1.30425e-05	-1.43091	down	--	--	--	PAK domain-containing protein [Ophiocordyceps sinensis CO18]
gene-G6O67_003776	0.000902693	1.1056	up	Cellular Component: integral component of membrane (GO:0016021);;	--	--	hypothetical protein OCS_04191 [Ophiocordyceps sinensis CO18]
Ophiocordyceps_sinensis_newGene_1112	2.50872e-06	-1.67767	down	--	--	--	hypothetical protein OCS_04778 [Ophiocordyceps sinensis CO18]
gene-G6O67_004522	1.61201e-06	-1.14269	down	Cellular Component: integral component of membrane (GO:0016021);;	--	--	Carbohydrate-binding WSC [Ophiocordyceps sinensis CO18]
gene-G6O67_001592	0.000216397	-1.11444	down	Molecular Function: kinase activity (GO:0016301);; Biological Process: phosphorylation (GO:0016310);;	--	--	protein kinase subdomain-containing protein [Ophiocordyceps sinensis CO18]
gene-G6O67_001022	0.000198745	1.57092	up	--	--	--	Beta-lactamase/transpeptidase-like protein [Ophiocordyceps sinensis CO18]
Ophiocordyceps_sinensis_newGene_654	2.56551e-06	-2.04339	down	--	--	--	polyprotein [Ophiocordyceps sinensis CO18]
gene-G6O67_005515	0.000476271	1.11138	up	Cellular Component: integral component of membrane (GO:0016021);; Molecular Function: substrate-specific transmembrane transporter activity (GO:0022891);; Biological Process: transmembrane transport (GO:0055085);;	K08139|0|nhe:NECHADRAFT_57887|K08139 MFS transporter, SP family, sugar:H+ symporter | (RefSeq) hypothetical protein	Meiosis - yeast (ko04113)	hexose transporter [Ophiocordyceps sinensis CO18]
gene-G6O67_003746	9.71599e-06	1.67277	up	--	--	--	protein related to ser/arg-related nuclear matrix protein [Ophiocordyceps sinensis CO18]
gene-G6O67_007934	9.41619e-09	1.90825	up	Molecular Function: carbon-nitrogen ligase activity, with glutamine as amido-N-donor (GO:0016884);;	K01426|0|maw:MAC_07973|K01426 amidase [EC:3.5.1.4] | (RefSeq) hypothetical protein	Arginine and proline metabolism (ko00330);; Phenylalanine metabolism (ko00360);; Tryptophan metabolism (ko00380)	Amidase [Ophiocordyceps sinensis CO18]
gene-G6O67_006686	0.000814195	1.08127	up	Cellular Component: integral component of membrane (GO:0016021);;	--	--	PAP2 superfamily protein [Ophiocordyceps sinensis CO18]
gene-G6O67_008222	8.85669e-05	1.21581	up	--	--	--	hypothetical protein HIM_11438 [Hirsutella minnesotensis 3608]
gene-G6O67_001604	4.47421e-05	1.08186	up	--	--	--	hypothetical protein OCS_00437 [Ophiocordyceps sinensis CO18]
gene-G6O67_003535	3.75383e-07	-2.57025	down	Molecular Function: oxidoreductase activity (GO:0016491);; Molecular Function: phosphopantetheine binding (GO:0031177);; Biological Process: oxidation-reduction process (GO:0055114);;	--	--	hypothetical protein HIM_02965 [Hirsutella minnesotensis 3608]
gene-G6O67_002851	9.07813e-05	1.36388	up	Cellular Component: fungal-type vacuole membrane (GO:0000329);; Biological Process: positive regulation of phosphatidylinositol biosynthetic process (GO:0010513);; Cellular Component: integral component of membrane (GO:0016021);; Biological Process: positive regulation of kinase activity (GO:0033674);; Cellular Component: PAS complex (GO:0070772);;	--	--	hypothetical protein OCS_00225 [Ophiocordyceps sinensis CO18]
Ophiocordyceps_sinensis_newGene_828	2.63631e-19	-5.12658	down	--	--	--	hypothetical protein OCS_06818 [Ophiocordyceps sinensis CO18]
gene-G6O67_003522	3.13116e-06	-2.68832	down	--	--	--	btb/poz [Ophiocordyceps sinensis CO18]
gene-G6O67_001769	0.000505875	-1.23606	down	Biological Process: ribosomal large subunit assembly (GO:0000027);; Cellular Component: nucleus (GO:0005634);; Cellular Component: cytosolic ribosome (GO:0022626);;	K14818|0|maw:MAC_06665|K14818 ribosome assembly protein SQT1 | (RefSeq) 60S ribosome biogenesis protein Sqt1	--	putative WD repeat-containing protein [Tolypocladium ophioglossoides CBS 100239]
gene-G6O67_003366	0.00454948	1.04623	up	Cellular Component: integral component of membrane (GO:0016021);;	--	--	hypothetical protein HIM_04225 [Hirsutella minnesotensis 3608]
gene-G6O67_001041	4.92147e-29	1.65474	up	--	--	--	hypothetical protein OCS_05682 [Ophiocordyceps sinensis CO18]
gene-G6O67_006406	3.8796e-12	-2.0635	down	Molecular Function: peroxiredoxin activity (GO:0051920);; Biological Process: oxidation-reduction process (GO:0055114);; Biological Process: cellular oxidant detoxification (GO:0098869);;	K03386|2.56716e-114|tmn:UCRPA7_4359|K03386 peroxiredoxin (alkyl hydroperoxide reductase subunit C) [EC:1.11.1.15] | (RefSeq) putative thioredoxin-like protein	--	AhpC/TSA family protein [Ophiocordyceps sinensis CO18]
gene-G6O67_006876	3.51672e-05	1.32152	up	Molecular Function: phosphorelay sensor kinase activity (GO:0000155);; Biological Process: phosphorelay signal transduction system (GO:0000160);; Cellular Component: intracellular (GO:0005622);; Biological Process: signal transduction by protein phosphorylation (GO:0023014);;	--	--	histidine kinase [Ophiocordyceps sinensis CO18]
gene-G6O67_004858	0.000808768	-1.34354	down	Molecular Function: GTP binding (GO:0005525);;	--	--	GTP-binding domain, HSR1-related protein [Ophiocordyceps sinensis CO18]
gene-G6O67_004335	5.30421e-06	1.62357	up	Cellular Component: intracellular (GO:0005622);; Biological Process: metabolic process (GO:0008152);; Molecular Function: carbon-sulfur lyase activity (GO:0016846);;	--	--	glutathione-dependent formaldehyde-activating enzyme [Ophiocordyceps sinensis CO18]
gene-G6O67_007079	8.91795e-25	1.67135	up	Molecular Function: catalytic activity (GO:0003824);; Biological Process: metabolic process (GO:0008152);; Molecular Function: ion binding (GO:0043167);;	--	--	Lovastatin diketide synthase LovF [Neonectria ditissima]
gene-G6O67_007924	0.000398422	1.73561	up	Molecular Function: catalytic activity (GO:0003824);; Biological Process: metabolic process (GO:0008152);; Biological Process: ascospore wall assembly (GO:0030476);;	--	--	Pyoverdine biosynthesis [Ophiocordyceps sinensis CO18]
gene-G6O67_005288	1.47197e-05	2.12403	up	Molecular Function: oxidoreductase activity (GO:0016491);; Biological Process: oxidation-reduction process (GO:0055114);;	--	--	short-chain dehydrogenase/reductase [Ophiocordyceps sinensis CO18]
Ophiocordyceps_sinensis_newGene_2209	8.07584e-05	1.43896	up	--	--	--	hypothetical protein T310_3009 [Rasamsonia emersonii CBS 393.64]
gene-G6O67_004158	6.85383e-10	-1.26271	down	Biological Process: carbohydrate transport (GO:0008643);; Cellular Component: integral component of membrane (GO:0016021);; Molecular Function: substrate-specific transmembrane transporter activity (GO:0022891);; Biological Process: transmembrane transport (GO:0055085);;	--	--	hexose transporter-like protein [Ophiocordyceps sinensis CO18]
gene-G6O67_002506	4.03359e-05	1.28446	up	Cellular Component: chromosome, telomeric region (GO:0000781);; Molecular Function: double-stranded DNA binding (GO:0003690);; Molecular Function: DNA-directed DNA polymerase activity (GO:0003887);; Biological Process: leading strand elongation (GO:0006272);; Biological Process: lagging strand elongation (GO:0006273);; Biological Process: chromatin silencing at telomere (GO:0006348);; Cellular Co…	--	--	hypothetical protein HIM_03981 [Hirsutella minnesotensis 3608]
gene-G6O67_001451	1.97784e-05	-1.15501	down	Cellular Component: nucleus (GO:0005634);; Cellular Component: cytosol (GO:0005829);; Biological Process: SRP-dependent cotranslational protein targeting to membrane (GO:0006614);; Molecular Function: 7S RNA binding (GO:0008312);; Cellular Component: signal recognition particle (GO:0048500);;	K03105|2.59844e-108|tre:TRIREDRAFT_119749|K03105 signal recognition particle subunit SRP19 | (RefSeq) hypothetical protein	Protein export (ko03060)	hypothetical protein THARTR1_08494 [Trichoderma harzianum]
gene-G6O67_005546	1.03728e-66	-7.27088	down	Molecular Function: protein serine/threonine kinase activity (GO:0004674);; Molecular Function: ATP binding (GO:0005524);; Biological Process: protein phosphorylation (GO:0006468);;	--	--	Protein kinase-like domain protein [Ophiocordyceps sinensis CO18]
Ophiocordyceps_sinensis_newGene_265	1.60472e-35	-2.77178	down	Molecular Function: ATP binding (GO:0005524);;	--	--	hypothetical protein OCS_03788 [Ophiocordyceps sinensis CO18]
gene-G6O67_003584	0.00197662	-1.20152	down	--	--	--	hypothetical protein CDD83_8063 [Cordyceps sp. RAO-2017]
gene-G6O67_004324	1.26643e-05	1.50806	up	Cellular Component: plasma membrane (GO:0005886);; Cellular Component: integral component of membrane (GO:0016021);;	--	--	SUR7 protein [Ophiocordyceps sinensis CO18]
gene-G6O67_002097	0.000112719	1.64382	up	Molecular Function: DNA photolyase activity (GO:0003913);; Biological Process: DNA repair (GO:0006281);;	K01669|0|maw:MAC_07571|K01669 deoxyribodipyrimidine photo-lyase [EC:4.1.99.3] | (RefSeq) Putative cryptochrome DASH	--	Putative cryptochrome DASH [Hirsutella minnesotensis 3608]
gene-G6O67_000530	0.000581788	1.42823	up	Molecular Function: catalytic activity (GO:0003824);;	--	--	hypothetical protein OCS_02312 [Ophiocordyceps sinensis CO18]
gene-G6O67_000587	8.85669e-05	1.28961	up	Cellular Component: membrane (GO:0016020);;	--	--	hypothetical protein HIM_02573 [Hirsutella minnesotensis 3608]
gene-G6O67_001047	0.00718022	1.78181	up	--	K01735|0|nhe:NECHADRAFT_48307|K01735 3-dehydroquinate synthase [EC:4.2.3.4] | (RefSeq) hypothetical protein	Phenylalanine, tyrosine and tryptophan biosynthesis (ko00400);; Biosynthesis of antibiotics (ko01130);; Biosynthesis of amino acids (ko01230)	2-epi-5-epi-valiolone synthase [Ophiocordyceps sinensis CO18]
gene-G6O67_006663	0.000277638	1.616	up	--	--	--	hypothetical protein OCS_04396 [Ophiocordyceps sinensis CO18]
gene-G6O67_004756	0.000360097	1.13228	up	Cellular Component: integral component of membrane (GO:0016021);; Biological Process: transmembrane transport (GO:0055085);;	K08157|0|maj:MAA_05366|K08157 MFS transporter, DHA1 family, multidrug resistance protein | (RefSeq) Major facilitator superfamily domain protein	--	putative transporter [Tolypocladium ophioglossoides CBS 100239]
gene-G6O67_005622	9.344e-06	1.49876	up	Biological Process: amino acid transmembrane transport (GO:0003333);; Molecular Function: amino acid transmembrane transporter activity (GO:0015171);; Cellular Component: integral component of membrane (GO:0016021);;	--	--	amino acid or gaba permease [Ophiocordyceps sinensis CO18]
gene-G6O67_008342	2.14877e-13	-1.72847	down	--	--	--	hypothetical protein OCS_05807 [Ophiocordyceps sinensis CO18]
gene-G6O67_004920	2.56551e-06	1.22883	up	Molecular Function: GTPase activator activity (GO:0005096);; Cellular Component: intracellular (GO:0005622);; Biological Process: small GTPase mediated signal transduction (GO:0007264);; Cellular Component: integral component of membrane (GO:0016021);; Biological Process: metal ion transport (GO:0030001);; Biological Process: positive regulation of GTPase activity (GO:0043547);; Molecular Functio…	K05767|0|maj:MAA_04613|K05767 Ras GTPase-activating-like protein IQGAP2/3 | (RefSeq) Rho GTPase activation protein	--	GTPase-activator protein for Ras-like GTPase containing protein [Ophiocordyceps sinensis CO18]
gene-G6O67_004588	2.9438e-14	-3.06934	down	Cellular Component: integral component of membrane (GO:0016021);; Molecular Function: transferase activity (GO:0016740);;	--	--	glycosyl transferase [Ophiocordyceps sinensis CO18]
gene-G6O67_006203	1.1483e-10	1.16482	up	Molecular Function: ATP binding (GO:0005524);; Cellular Component: mRNA cleavage factor complex (GO:0005849);; Cellular Component: integral component of membrane (GO:0016021);; Molecular Function: cation-transporting ATPase activity (GO:0019829);; Biological Process: mRNA 3'-end processing (GO:0031124);; Molecular Function: metal ion binding (GO:0046872);; Biological Process: cation transmembrane…	--	--	calcium-transporting ATPase 3 [Ophiocordyceps sinensis CO18]
gene-G6O67_005623	0.00917929	1.35698	up	Biological Process: drug transmembrane transport (GO:0006855);; Molecular Function: drug transmembrane transporter activity (GO:0015238);; Molecular Function: antiporter activity (GO:0015297);; Cellular Component: integral component of membrane (GO:0016021);;	K03327|4.25066e-156|fgr:FGSG_12883|K03327 multidrug resistance protein, MATE family | (RefSeq) hypothetical protein	--	hypothetical protein HIM_05253 [Hirsutella minnesotensis 3608]
gene-G6O67_002383	2.59633e-10	-1.46846	down	Molecular Function: monooxygenase activity (GO:0004497);; Molecular Function: iron ion binding (GO:0005506);; Cellular Component: integral component of membrane (GO:0016021);; Molecular Function: oxidoreductase activity, acting on paired donors, with incorporation or reduction of molecular oxygen (GO:0016705);; Molecular Function: heme binding (GO:0020037);; Biological Process: oxidation-reductio…	--	--	hypothetical protein HIM_01283 [Hirsutella minnesotensis 3608]
gene-G6O67_004894	0.000815873	-1.39981	down	--	--	--	secreted protein [Purpureocillium lilacinum]
Ophiocordyceps_sinensis_newGene_1526	0.00135513	-1.5109	down	--	--	--	hypothetical protein OCS_04554 [Ophiocordyceps sinensis CO18]
gene-G6O67_000490	6.4158e-06	-1.19399	down	Molecular Function: proline-tRNA ligase activity (GO:0004827);; Molecular Function: ATP binding (GO:0005524);; Cellular Component: cytosol (GO:0005829);; Cellular Component: ribosome (GO:0005840);; Biological Process: prolyl-tRNA aminoacylation (GO:0006433);; Biological Process: chromosome organization (GO:0051276);;	K01881|0|tre:TRIREDRAFT_75324|K01881 prolyl-tRNA synthetase [EC:6.1.1.15] | (RefSeq) hypothetical protein	Aminoacyl-tRNA biosynthesis (ko00970)	prolyl-tRNA synthetase [Ophiocordyceps sinensis CO18]
gene-G6O67_008584	5.59763e-06	-1.04979	down	Cellular Component: integral component of membrane (GO:0016021);;	--	--	lipid particle protein [Ophiocordyceps sinensis CO18]
gene-G6O67_005550	0.00917929	1.46408	up	--	--	--	hypothetical protein OCS_01068 [Ophiocordyceps sinensis CO18]
Ophiocordyceps_sinensis_newGene_668	1.40964e-39	-3.57658	down	--	--	--	hypothetical protein OCS_06059 [Ophiocordyceps sinensis CO18]
gene-G6O67_006268	8.23285e-06	-2.05689	down	--	--	--	hypothetical protein OCS_00886 [Ophiocordyceps sinensis CO18]
gene-G6O67_004046	1.5056e-05	-1.88179	down	--	--	--	hypothetical protein CDD80_7298 [Ophiocordyceps camponoti-rufipedis]
gene-G6O67_001777	0.0059136	1.25528	up	Molecular Function: ribonuclease P activity (GO:0004526);; Cellular Component: nucleus (GO:0005634);; Biological Process: tRNA processing (GO:0008033);; Biological Process: RNA phosphodiester bond hydrolysis, endonucleolytic (GO:0090502);;	K14526|9.43316e-63|maj:MAA_01563|K14526 ribonuclease P/MRP protein subunit POP7 [EC:3.1.26.5] | (RefSeq) Ribonuclease P/MRP, subunit POP7	Ribosome biogenesis in eukaryotes (ko03008);; RNA transport (ko03013)	Ribonuclease P/MRP, subunit POP7 [Ophiocordyceps sinensis CO18]
gene-G6O67_004422	0.0040991	1.1921	up	--	--	--	hypothetical protein S7711_07349 [Stachybotrys chartarum IBT 7711]
gene-G6O67_000973	2.74778e-05	2.25026	up	Molecular Function: DNA binding (GO:0003677);; Molecular Function: cyanate hydratase activity (GO:0008824);; Biological Process: cyanate metabolic process (GO:0009439);;	K01725|3.389e-88|ang:ANI_1_970134|K01725 cyanate lyase [EC:4.2.1.104] | (RefSeq) An15g07070; cyanate hydratase	Nitrogen metabolism (ko00910)	hypothetical protein ASPVEDRAFT_123135 [Aspergillus versicolor CBS 583.65]
Ophiocordyceps_sinensis_newGene_2100	3.2798e-20	-5.18065	down	--	--	--	TY3B-TY3B protein [Fusarium fujikuroi IMI 58289]
gene-G6O67_004791	1.86573e-06	1.08735	up	Molecular Function: kinase activity (GO:0016301);; Biological Process: phosphorylation (GO:0016310);;	K00898|0|maw:MAC_01792|K00898 pyruvate dehydrogenase kinase 2/3/4 [EC:2.7.11.2] | (RefSeq) pyruvate dehydrogenase kinase	--	Pyruvate dehydrogenase kinase [Tolypocladium paradoxum]
gene-G6O67_001502	1.49511e-05	-1.63282	down	Molecular Function: zinc ion binding (GO:0008270);; Molecular Function: oxidoreductase activity (GO:0016491);; Biological Process: oxidation-reduction process (GO:0055114);;	K17818|0|maj:MAA_07660|K17818 D-arabinitol dehydrogenase (NADP+) [EC:1.1.1.287] | (RefSeq) hypothetical protein	Pentose and glucuronate interconversions (ko00040)	zinc-binding dehydrogenase domain protein [Metarhizium robertsii]
gene-G6O67_001254	1.7899e-63	-7.31943	down	--	--	--	acetyl esterase [Metarhizium rileyi RCEF 4871]
gene-G6O67_003436	6.29152e-05	1.0167	up	--	--	--	hypothetical protein CDD83_4551 [Cordyceps sp. RAO-2017]
Ophiocordyceps_sinensis_newGene_1446	2.82946e-07	-1.80092	down	--	--	--	hypothetical protein OCS_06149 [Ophiocordyceps sinensis CO18]
gene-G6O67_004032	2.59633e-10	-2.18376	down	--	--	--	hypothetical protein CDD83_5302 [Cordyceps sp. RAO-2017]
gene-G6O67_007595	1.82152e-07	1.85243	up	Cellular Component: integral component of membrane (GO:0016021);;	K14617|0|fpu:FPSE_03978|K14617 LMBR1 domain-containing protein 1 | (RefSeq) hypothetical protein	--	LMBR1-like membrane protein [Ophiocordyceps sinensis CO18]
gene-G6O67_008903	7.86025e-25	-5.69862	down	Molecular Function: oxidoreductase activity (GO:0016491);; Biological Process: oxidation-reduction process (GO:0055114);;	--	--	2OG-Fe(II) oxygenase superfamily protein [Ophiocordyceps sinensis CO18]
gene-G6O67_006538	9.7827e-12	-2.44543	down	Molecular Function: oxidoreductase activity, acting on CH-OH group of donors (GO:0016614);; Molecular Function: flavin adenine dinucleotide binding (GO:0050660);; Biological Process: oxidation-reduction process (GO:0055114);;	--	--	FAD binding domain protein [Ophiocordyceps sinensis CO18]
gene-G6O67_007540	0.00199519	-1.48327	down	Cellular Component: membrane (GO:0016020);;	--	--	hypothetical protein HIM_02187 [Hirsutella minnesotensis 3608]
gene-G6O67_004835	8.86531e-06	1.37361	up	Molecular Function: transferase activity (GO:0016740);;	--	--	phosphotransferase enzyme family protein [Ophiocordyceps sinensis CO18]
gene-G6O67_003232	4.70172e-15	1.1981	up	Molecular Function: transcription factor activity, sequence-specific DNA binding (GO:0003700);; Biological Process: regulation of transcription, DNA-templated (GO:0006355);; Molecular Function: sequence-specific DNA binding (GO:0043565);;	--	--	hypothetical protein CDD83_7610 [Cordyceps sp. RAO-2017]
gene-G6O67_004336	3.633e-06	1.49925	up	Molecular Function: DNA binding (GO:0003677);; Cellular Component: integral component of membrane (GO:0016021);;	--	--	DNA-binding WRKY domain-containing protein [Ophiocordyceps sinensis CO18]
gene-G6O67_002840	1.28718e-07	-2.12627	down	--	--	--	Uncharacterized protein TPAR_02380 [Tolypocladium paradoxum]
gene-G6O67_000464	0.0031601	1.42926	up	Molecular Function: catalytic activity (GO:0003824);;	--	--	IQ calmodulin-binding motif protein [Ophiocordyceps sinensis CO18]
gene-G6O67_004556	5.05721e-05	1.16283	up	Cellular Component: prospore membrane (GO:0005628);; Cellular Component: mitochondrion (GO:0005739);; Cellular Component: endosome (GO:0005768);; Biological Process: protein targeting to vacuole (GO:0006623);; Biological Process: protein catabolic process in the vacuole (GO:0007039);; Cellular Component: extrinsic component of membrane (GO:0019898);; Biological Process: ascospore-type prospore me…	K19525|0|maj:MAA_05500|K19525 vacuolar protein sorting-associated protein 13A/C | (RefSeq) vacuolar protein sorting-associated protein vps13	--	vacuolar protein sorting-associated protein [Ophiocordyceps sinensis CO18]
gene-G6O67_006634	0.00839544	-1.73198	down	Cellular Component: integral component of membrane (GO:0016021);;	--	--	hypothetical protein OCS_04161 [Ophiocordyceps sinensis CO18]
gene-G6O67_007836	8.05682e-11	-1.80117	down	--	--	--	hypothetical protein OCS_01923 [Ophiocordyceps sinensis CO18]
gene-G6O67_008906	0.00528004	-1.39342	down	--	--	--	hypothetical protein OCS_00322 [Ophiocordyceps sinensis CO18]
gene-G6O67_004293	5.63346e-08	1.38831	up	Cellular Component: cell part (GO:0044464);;	--	--	Paxillin-like protein 1 [Tolypocladium paradoxum]
gene-G6O67_004524	6.31767e-05	-1.16498	down	Molecular Function: monooxygenase activity (GO:0004497);; Molecular Function: iron ion binding (GO:0005506);; Cellular Component: integral component of membrane (GO:0016021);; Molecular Function: oxidoreductase activity, acting on paired donors, with incorporation or reduction of molecular oxygen (GO:0016705);; Molecular Function: heme binding (GO:0020037);; Biological Process: oxidation-reductio…	K07824|0|maj:MAA_05461|K07824 benzoate 4-monooxygenase [EC:1.14.13.12] | (RefSeq) Cytochrome P450 CYP53A25	--	cytochrome P450 monooxygenase CYP53A26 [Ophiocordyceps sinensis CO18]
gene-G6O67_004955	0.00237423	-1.08955	down	Molecular Function: saccharopine dehydrogenase (NAD+, L-lysine-forming) activity (GO:0004754);; Biological Process: lysine biosynthetic process via aminoadipic acid (GO:0019878);; Biological Process: oxidation-reduction process (GO:0055114);;	K00290|0|nhe:NECHADRAFT_93245|K00290 saccharopine dehydrogenase (NAD+, L-lysine forming) [EC:1.5.1.7] | (RefSeq) hypothetical protein	Lysine biosynthesis (ko00300);; Lysine degradation (ko00310);; Biosynthesis of antibiotics (ko01130);; Biosynthesis of amino acids (ko01230)	Saccharopine dehydrogenase [Hirsutella minnesotensis 3608]
gene-G6O67_002866	7.15207e-05	1.04382	up	--	--	--	Nor-1 [Ophiocordyceps sinensis CO18]
gene-G6O67_003390	0.0050449	-1.60642	down	Biological Process: amino acid transmembrane transport (GO:0003333);; Molecular Function: amino acid transmembrane transporter activity (GO:0015171);; Cellular Component: integral component of membrane (GO:0016021);;	K16261|2.29391e-27|cmt:CCM_04934|K16261 yeast amino acid transporter | (RefSeq) proline-specific permease	--	proline-specific permease [Ophiocordyceps sinensis CO18]
gene-G6O67_005601	1.99684e-20	-5.08608	down	Biological Process: carbohydrate metabolic process (GO:0005975);; Molecular Function: hydrolase activity (GO:0016787);;	K01178|5.50991e-30|cmt:CCM_08811|K01178 glucoamylase [EC:3.2.1.3] | (RefSeq) glucoamylase I precursor	Starch and sucrose metabolism (ko00500)	hypothetical protein CDD82_6290 [Ophiocordyceps australis]
gene-G6O67_008473	0.00559528	-1.67088	down	--	--	--	hypothetical protein OCS_02261 [Ophiocordyceps sinensis CO18]
gene-G6O67_004892	0.00229903	1.1002	up	--	--	--	Ankyrin repeat-containing domain protein [Ophiocordyceps sinensis CO18]
gene-G6O67_005526	0.00165424	1.37228	up	Biological Process: metabolic process (GO:0008152);; Molecular Function: carbon-sulfur lyase activity (GO:0016846);;	--	--	Uncharacterized protein TPAR_03524 [Tolypocladium paradoxum]
Ophiocordyceps_sinensis_newGene_1999	3.06957e-17	-4.85987	down	--	--	--	polyprotein [Ophiocordyceps sinensis CO18]
gene-G6O67_006690	3.62091e-18	-3.3991	down	Molecular Function: serine-type endopeptidase activity (GO:0004252);; Biological Process: proteolysis (GO:0006508);;	--	--	hypothetical protein CDD83_7553 [Cordyceps sp. RAO-2017]
gene-G6O67_006916	0.000260592	1.71502	up	Cellular Component: membrane (GO:0016020);;	--	--	hypothetical protein OCS_00908 [Ophiocordyceps sinensis CO18]
gene-G6O67_003211	0.00017376	1.72746	up	Cellular Component: integral component of membrane (GO:0016021);;	--	--	hypothetical protein VFPPC_02589 [Pochonia chlamydosporia 170]
gene-G6O67_003533	1.95295e-10	1.60584	up	Molecular Function: oxidoreductase activity (GO:0016491);; Molecular Function: metal ion binding (GO:0046872);; Biological Process: oxidation-reduction process (GO:0055114);;	--	--	hypothetical protein CDD83_29 [Cordyceps sp. RAO-2017]
gene-G6O67_000403	0.00354422	1.13848	up	Cellular Component: integral component of membrane (GO:0016021);;	--	--	DUF300 domain protein [Ophiocordyceps sinensis CO18]
gene-G6O67_005269	1.32421e-05	1.37128	up	Molecular Function: oxidoreductase activity, acting on CH-OH group of donors (GO:0016614);; Molecular Function: flavin adenine dinucleotide binding (GO:0050660);; Biological Process: oxidation-reduction process (GO:0055114);;	--	--	FAD binding domain-containing protein [Ophiocordyceps sinensis CO18]
gene-G6O67_007867	0.00115335	1.13523	up	--	--	--	hypothetical protein OCS_03457 [Ophiocordyceps sinensis CO18]
gene-G6O67_008888	0.000195635	-1.23763	down	Molecular Function: transferase activity (GO:0016740);;	K00799|2.90197e-148|maw:MAC_08283|K00799 glutathione S-transferase [EC:2.5.1.18] | (RefSeq) glutathione S-transferase II	Glutathione metabolism (ko00480)	glutathione S-transferase II [Ophiocordyceps sinensis CO18]
gene-G6O67_003592	0.000123838	2.5118	up	--	--	--	hypothetical protein CDD81_2444 [Ophiocordyceps australis]
gene-G6O67_006266	5.84068e-05	-2.16026	down	--	--	--	CinA [Ophiocordyceps sinensis CO18]
Ophiocordyceps_sinensis_newGene_412	6.4966e-06	-1.42038	down	--	--	--	hypothetical protein OCS_01311 [Ophiocordyceps sinensis CO18]
gene-G6O67_001756	8.68103e-05	1.47196	up	--	--	--	hypothetical protein HIM_04013 [Hirsutella minnesotensis 3608]
gene-G6O67_005230	2.91539e-46	-6.99881	down	--	--	--	hypothetical protein TOPH_05367, partial [Tolypocladium ophioglossoides CBS 100239]
gene-G6O67_000882	2.98834e-06	1.38994	up	--	--	--	hypothetical protein OCS_00995 [Ophiocordyceps sinensis CO18]
gene-G6O67_006452	0.00286811	1.59173	up	--	--	--	Uncharacterized protein TPAR_06182 [Tolypocladium paradoxum]
gene-G6O67_007979	3.93018e-05	1.57697	up	Molecular Function: catalytic activity (GO:0003824);;	--	--	hypothetical protein XA68_16794 [Ophiocordyceps unilateralis]
gene-G6O67_007623	0.000209729	-1.168	down	--	K18171|7.82015e-88|cmt:CCM_06989|K18171 COX assembly mitochondrial protein 1 | (RefSeq) Cytochrome c oxidase biogenesis protein	--	Cytochrome c oxidase biogenesis protein [Ophiocordyceps sinensis CO18]
gene-G6O67_004668	7.89033e-05	2.60299	up	Cellular Component: integral component of membrane (GO:0016021);;	--	--	might be a transmembrane protein [Ophiocordyceps sinensis CO18]
gene-G6O67_002114	0.000123548	1.75382	up	Molecular Function: ATP binding (GO:0005524);;	K08900|1.41925e-44|nhe:NECHADRAFT_56027|K08900 mitochondrial chaperone BCS1 | (RefSeq) hypothetical protein	--	mitochondrial chaperone bcs1 [Ophiocordyceps sinensis CO18]
gene-G6O67_006701	2.08176e-17	-3.78978	down	Molecular Function: zinc ion binding (GO:0008270);; Cellular Component: integral component of membrane (GO:0016021);; Molecular Function: oxidoreductase activity (GO:0016491);; Biological Process: oxidation-reduction process (GO:0055114);;	--	--	Amino acid transporter, transmembrane [Ophiocordyceps sinensis CO18]
gene-G6O67_000890	0.000265501	-1.01811	down	Molecular Function: GMP synthase (glutamine-hydrolyzing) activity (GO:0003922);; Molecular Function: aspartate carbamoyltransferase activity (GO:0004070);; Molecular Function: carbamoyl-phosphate synthase (glutamine-hydrolyzing) activity (GO:0004088);; Molecular Function: dihydroorotase activity (GO:0004151);; Molecular Function: ATP binding (GO:0005524);; Cellular Component: mitochondrion (GO:00…	K11541|0|maj:MAA_06517|K11541 carbamoyl-phosphate synthase / aspartate carbamoyltransferase [EC:6.3.5.5 2.1.3.2] | (RefSeq) protein pyrABCN	Pyrimidine metabolism (ko00240);; Alanine, aspartate and glutamate metabolism (ko00250)	Protein pyrABCN [Hirsutella minnesotensis 3608]
gene-G6O67_000397	3.62703e-10	2.02744	up	Biological Process: carbohydrate transport (GO:0008643);; Cellular Component: integral component of membrane (GO:0016021);; Molecular Function: transmembrane transporter activity (GO:0022857);; Biological Process: transmembrane transport (GO:0055085);;	K08178|0|maw:MAC_07770|K08178 MFS transporter, SHS family, lactate transporter | (RefSeq) sugar transporter family protein	--	sugar transporter family protein [Ophiocordyceps sinensis CO18]
Ophiocordyceps_sinensis_newGene_551	4.12206e-34	-3.84213	down	--	--	--	RAD protein (Pv-fam-e) [Ophiocordyceps sinensis CO18]
gene-G6O67_003660	0.000118329	-1.17549	down	Molecular Function: aspartic-type endopeptidase activity (GO:0004190);; Biological Process: proteolysis (GO:0006508);;	--	--	eukaryotic aspartyl protease [Ophiocordyceps sinensis CO18]
gene-G6O67_006291	0.00828216	-1.79215	down	--	--	--	hypothetical protein HIM_09693 [Hirsutella minnesotensis 3608]
gene-G6O67_003354	0.000155324	2.01493	up	Cellular Component: integral component of membrane (GO:0016021);; Biological Process: sesquiterpenoid biosynthetic process (GO:0016106);; Molecular Function: trichodiene synthase activity (GO:0045482);;	K12249|0|nhe:NECHADRAFT_97884|K12249 trichodiene synthase [EC:4.2.3.6] | (RefSeq) hypothetical protein	Sesquiterpenoid and triterpenoid biosynthesis (ko00909)	Terpenoid synthase [Ophiocordyceps sinensis CO18]
gene-G6O67_002704	9.3086e-06	-1.35752	down	--	--	--	hypothetical protein OCS_01416 [Ophiocordyceps sinensis CO18]
gene-G6O67_005864	6.3401e-06	2.23197	up	--	--	--	hypothetical protein OCS_00126 [Ophiocordyceps sinensis CO18]
gene-G6O67_003894	3.91443e-05	1.06957	up	Molecular Function: oxidoreductase activity (GO:0016491);; Molecular Function: metal ion binding (GO:0046872);; Biological Process: oxidation-reduction process (GO:0055114);;	--	--	maleylacetate reductase [Ophiocordyceps sinensis CO18]
gene-G6O67_004926	0.00119997	1.72029	up	--	--	--	hypothetical protein OCS_00667 [Ophiocordyceps sinensis CO18]
gene-G6O67_006852	7.24395e-09	1.42806	up	--	--	--	hypothetical protein OCS_05543 [Ophiocordyceps sinensis CO18]
gene-G6O67_004312	1.60691e-05	1.09403	up	Molecular Function: nucleic acid binding (GO:0003676);; Molecular Function: metal ion binding (GO:0046872);;	--	--	transcription factor Zn, C2H2 [Ophiocordyceps sinensis CO18]
gene-G6O67_004208	4.07193e-58	-7.49188	down	--	--	--	hypothetical protein OCS_00873 [Ophiocordyceps sinensis CO18]
gene-G6O67_006640	5.30421e-06	-2.98403	down	--	--	--	hypothetical protein OCS_04221 [Ophiocordyceps sinensis CO18]
gene-G6O67_000976	0.00284377	-1.01034	down	--	--	--	Cyclin-like F-box [Ophiocordyceps sinensis CO18]
gene-G6O67_004574	3.98042e-06	-1.61675	down	Molecular Function: zinc ion binding (GO:0008270);; Molecular Function: oxidoreductase activity (GO:0016491);; Biological Process: oxidation-reduction process (GO:0055114);;	--	--	zinc-binding oxidoreductase CipB [Ophiocordyceps sinensis CO18]
gene-G6O67_001660	0.00205597	-1.12291	down	--	K13993|8.20933e-47|maj:MAA_04162|K13993 HSP20 family protein | (RefSeq) HSP20-like chaperone	Protein processing in endoplasmic reticulum (ko04141)	Heat shock protein 16 [Tolypocladium ophioglossoides CBS 100239]
gene-G6O67_003346	0.00065392	2.25196	up	Cellular Component: integral component of membrane (GO:0016021);; Molecular Function: oxidoreductase activity (GO:0016491);; Molecular Function: metal ion binding (GO:0046872);; Biological Process: oxidation-reduction process (GO:0055114);;	K00505|1.35113e-158|maj:MAA_10801|K00505 tyrosinase [EC:1.14.18.1] | (RefSeq) BolA protein	Tyrosine metabolism (ko00350);; Riboflavin metabolism (ko00740)	tyrosinase [Ophiocordyceps sinensis CO18]
gene-G6O67_005877	0.00151092	1.7389	up	Cellular Component: fungal-type vacuole (GO:0000324);; Molecular Function: serine-type carboxypeptidase activity (GO:0004185);; Biological Process: protein catabolic process in the vacuole (GO:0007039);; Biological Process: phytochelatin biosynthetic process (GO:0046938);; Biological Process: proteolysis involved in cellular protein catabolic process (GO:0051603);;	K13289|0|nhe:NECHADRAFT_100110|K13289 cathepsin A (carboxypeptidase C) [EC:3.4.16.5] | (RefSeq) hypothetical protein	--	Peptidase S10, serine carboxypeptidase [Ophiocordyceps sinensis CO18]
gene-G6O67_001474	0.00506419	-1.323	down	--	--	--	hypothetical protein OCS_06502 [Ophiocordyceps sinensis CO18]
gene-G6O67_004403	1.62936e-07	1.32619	up	--	--	--	peptide-N4-(N-acetyl-beta-glucosaminyl)asparagine amidase A [Ophiocordyceps sinensis CO18]
gene-G6O67_008432	3.25872e-15	-2.89037	down	Cellular Component: membrane (GO:0016020);;	--	--	PLAC8 family protein [Ophiocordyceps sinensis CO18]
gene-G6O67_008434	0.000937537	-1.45646	down	--	--	--	acetyltransferase (GNAT) domain-containing protein [Pochonia chlamydosporia 170]
gene-G6O67_008110	0.00359176	-1.38936	down	--	--	--	pas [Ophiocordyceps sinensis CO18]
gene-G6O67_001860	4.21891e-05	1.15857	up	Biological Process: activation of MAPK activity involved in osmosensory signaling pathway (GO:0000169);; Biological Process: MAPK import into nucleus involved in osmosensory signaling pathway (GO:0000208);; Molecular Function: peptide alpha-N-acetyltransferase activity (GO:0004596);; Molecular Function: MAP kinase kinase activity (GO:0004708);; Molecular Function: non-membrane spanning protein ty…	K11227|0|nhe:NECHADRAFT_36390|K11227 mitogen-activated protein kinase kinase [EC:2.7.12.2] | (RefSeq) hypothetical protein	MAPK signaling pathway - yeast (ko04011);; Regulation of mitophagy - yeast (ko04139)	hypothetical protein CDD83_9809 [Cordyceps sp. RAO-2017]
gene-G6O67_006578	8.70551e-10	-1.85023	down	Cellular Component: nuclear chromatin (GO:0000790);; Biological Process: transcription initiation from RNA polymerase III type 2 promoter (GO:0001023);; Molecular Function: RNA polymerase III activity (GO:0001056);; Cellular Component: DNA-directed RNA polymerase III complex (GO:0005666);; Cellular Component: cytosol (GO:0005829);; Biological Process: tRNA transcription from RNA polymerase III pr…	K03022|6.2836e-91|maj:MAA_03388|K03022 DNA-directed RNA polymerase III subunit RPC8 | (RefSeq) RNA polymerase III subunit Rpc25	Purine metabolism (ko00230);; Pyrimidine metabolism (ko00240);; RNA polymerase (ko03020)	RNA polymerase III, subunit Rpc25 [Ophiocordyceps sinensis CO18]
gene-G6O67_001687	0.0088668	-1.26949	down	Molecular Function: transmembrane signaling receptor activity (GO:0004888);; Biological Process: cell surface receptor signaling pathway (GO:0007166);; Cellular Component: integral component of membrane (GO:0016021);;	--	--	G-protein coupled receptor [Ophiocordyceps sinensis CO18]
gene-G6O67_003501	3.43186e-08	-3.0801	down	Biological Process: proteolysis (GO:0006508);; Molecular Function: metallopeptidase activity (GO:0008237);;	--	--	metalloprotease MEP1 [Ophiocordyceps sinensis CO18]
gene-G6O67_006691	5.6e-09	-1.04956	down	Molecular Function: nucleotide binding (GO:0000166);;	--	--	hypothetical protein OCS_02802 [Ophiocordyceps sinensis CO18]
gene-G6O67_003768	2.29436e-84	-8.58868	down	--	--	--	--
Ophiocordyceps_sinensis_newGene_399	0.000679184	-1.74584	down	--	--	--	unnamed protein product [Fusarium venenatum]
gene-G6O67_002544	0.000336863	1.17612	up	--	--	--	protein family UPF0592 [Ophiocordyceps sinensis CO18]
gene-G6O67_003267	0.000127639	1.43364	up	Molecular Function: hydrolase activity, hydrolyzing O-glycosyl compounds (GO:0004553);; Biological Process: carbohydrate metabolic process (GO:0005975);;	--	--	Glycoside hydrolase, family 31 [Ophiocordyceps sinensis CO18]
gene-G6O67_006302	0.000122222	1.07953	up	Cellular Component: integral component of membrane (GO:0016021);; Cellular Component: cell division site (GO:0032153);; Cellular Component: cell tip (GO:0051286);;	--	--	hypothetical protein HIM_09697 [Hirsutella minnesotensis 3608]
gene-G6O67_003337	1.17484e-06	-1.32298	down	--	--	--	hypothetical protein TOPH_08372 [Tolypocladium ophioglossoides CBS 100239]
gene-G6O67_000888	8.81276e-06	-1.29933	down	Molecular Function: kinase activity (GO:0016301);; Biological Process: phosphorylation (GO:0016310);;	--	--	serine/threonine-protein kinase Sgk2 [Ophiocordyceps sinensis CO18]
gene-G6O67_006853	0.000828421	1.12553	up	Molecular Function: catalytic activity (GO:0003824);; Biological Process: metabolic process (GO:0008152);;	--	--	AMP-binding domain protein [Ophiocordyceps sinensis CO18]
gene-G6O67_008694	1.50076e-05	1.95168	up	--	--	--	hypothetical protein OCS_05167 [Ophiocordyceps sinensis CO18]
Ophiocordyceps_sinensis_newGene_518	3.81008e-21	-3.13617	down	Cellular Component: integral component of membrane (GO:0016021);;	--	--	hypothetical protein OCS_06795 [Ophiocordyceps sinensis CO18]
gene-G6O67_001575	1.43712e-05	1.14094	up	Cellular Component: integral component of membrane (GO:0016021);;	--	--	hypothetical protein HIM_07123 [Hirsutella minnesotensis 3608]
gene-G6O67_006520	0.000479627	1.13703	up	Biological Process: proteolysis (GO:0006508);; Molecular Function: serine-type peptidase activity (GO:0008236);;	--	--	peptidase S41 family protein [Ophiocordyceps sinensis CO18]
gene-G6O67_006246	0.00947209	1.09168	up	Molecular Function: catalytic activity (GO:0003824);; Biological Process: metabolic process (GO:0008152);; Cellular Component: integral component of membrane (GO:0016021);;	--	--	Nonribosomal peptide synthetase 5 [Tolypocladium paradoxum]
gene-G6O67_006649	0.000654273	2.02957	up	Molecular Function: aspartic-type endopeptidase activity (GO:0004190);; Biological Process: proteolysis (GO:0006508);;	--	--	aspartic protease [Ophiocordyceps sinensis CO18]
gene-G6O67_008196	0.0063409	-1.41931	down	--	--	--	hypothetical protein OCS_06081 [Ophiocordyceps sinensis CO18]
gene-G6O67_008065	5.19341e-05	-1.33273	down	Cellular Component: integral component of membrane (GO:0016021);; Biological Process: transmembrane transport (GO:0055085);;	--	--	hypothetical protein CDD83_3844 [Cordyceps sp. RAO-2017]
Ophiocordyceps_sinensis_newGene_1506	0.000239038	-2.43266	down	--	--	--	gag polyprotein, partial [Metarhizium brunneum ARSEF 3297]
gene-G6O67_004555	0.00167965	1.14352	up	Molecular Function: hydrolase activity, hydrolyzing O-glycosyl compounds (GO:0004553);; Biological Process: carbohydrate metabolic process (GO:0005975);;	--	--	ino80 chromatin remodeling complex protein [Ophiocordyceps sinensis CO18]
gene-G6O67_001542	0.000104561	1.43299	up	Biological Process: G1/S transition of mitotic cell cycle (GO:0000082);; Cellular Component: nuclear chromatin (GO:0000790);; Molecular Function: chromatin binding (GO:0003682);; Molecular Function: DNA replication origin binding (GO:0003688);; Molecular Function: GTPase activity (GO:0003924);; Molecular Function: protein serine/threonine kinase activity (GO:0004674);; Molecular Function: ATP bin…	K02213|0|maw:MAC_07070|K02213 cell division control protein 6 | (RefSeq) cell division control protein Cdc6	Cell cycle - yeast (ko04111);; Meiosis - yeast (ko04113)	Cell division control protein 18 [Tolypocladium ophioglossoides CBS 100239]
gene-G6O67_000883	7.29407e-06	1.09644	up	--	--	--	hypothetical protein OCS_00996 [Ophiocordyceps sinensis CO18]
gene-G6O67_002678	0.000787519	-1.31604	down	--	--	--	hypothetical protein HIM_05541 [Hirsutella minnesotensis 3608]
gene-G6O67_003656	0.0027837	1.05716	up	Cellular Component: integral component of membrane (GO:0016021);;	--	--	cell wall cysteine-rich protein [Ophiocordyceps sinensis CO18]
gene-G6O67_003531	2.7487e-05	2.33486	up	Cellular Component: membrane (GO:0016020);;	--	--	hypothetical protein XA68_17788 [Ophiocordyceps unilateralis]
gene-G6O67_002776	0.00153484	1.49718	up	--	--	--	hypothetical protein OCS_03654 [Ophiocordyceps sinensis CO18]
gene-G6O67_004484	8.5199e-05	2.10338	up	Molecular Function: DNA binding (GO:0003677);;	--	--	DNA-binding protein [Ophiocordyceps sinensis CO18]
gene-G6O67_002941	2.42707e-05	1.01795	up	Biological Process: lipid metabolic process (GO:0006629);; Cellular Component: integral component of membrane (GO:0016021);; Molecular Function: acetoacetate-CoA ligase activity (GO:0030729);;	K01907|0|maj:MAA_01546|K01907 acetoacetyl-CoA synthetase [EC:6.2.1.16] | (RefSeq) acetoacetyl-CoA synthase	Valine, leucine and isoleucine degradation (ko00280);; Butanoate metabolism (ko00650)	hypothetical protein CDD83_8020 [Cordyceps sp. RAO-2017]
gene-G6O67_005647	0.00638128	1.36062	up	Molecular Function: peroxidase activity (GO:0004601);; Cellular Component: integral component of membrane (GO:0016021);; Biological Process: cellular oxidant detoxification (GO:0098869);;	--	--	Chloroperoxidase [Ophiocordyceps sinensis CO18]
gene-G6O67_005425	7.15207e-05	1.75801	up	Molecular Function: DNA binding (GO:0003677);; Cellular Component: nucleus (GO:0005634);; Biological Process: DNA repair (GO:0006281);;	K10838|0|nhe:NECHADRAFT_32496|K10838 xeroderma pigmentosum group C-complementing protein | (RefSeq) hypothetical protein	Nucleotide excision repair (ko03420)	hypothetical protein HIM_00723 [Hirsutella minnesotensis 3608]
gene-G6O67_004534	4.27712e-05	2.21194	up	--	--	--	hypothetical protein HIM_01176 [Hirsutella minnesotensis 3608]
Ophiocordyceps_sinensis_newGene_329	0.000481953	-1.45126	down	Molecular Function: nuclease activity (GO:0004518);;	--	--	hypothetical protein HIM_06783 [Hirsutella minnesotensis 3608]
gene-G6O67_005267	1.49511e-05	1.05471	up	--	--	--	von Willebrand factor A domain-containing protein 5A [Tolypocladium paradoxum]
Ophiocordyceps_sinensis_newGene_384	0.000101588	1.37199	up	Molecular Function: nucleotide binding (GO:0000166);;	--	--	conserved hypothetical protein [Histoplasma capsulatum G186AR]
gene-G6O67_001963	1.29023e-05	-1.41784	down	Molecular Function: kinase activity (GO:0016301);; Biological Process: phosphorylation (GO:0016310);;	--	--	CAMK family protein kinase [Ophiocordyceps sinensis CO18]
gene-G6O67_005231	6.91928e-09	-3.05607	down	Molecular Function: helicase activity (GO:0004386);;	--	--	DNA helicase [Ophiocordyceps sinensis CO18]
gene-G6O67_005310	1.34349e-05	1.4285	up	--	--	--	hypothetical protein NECHADRAFT_75887 [[Nectria] haematococca mpVI 77-13-4]
gene-G6O67_006721	0.00261583	1.08809	up	Molecular Function: protein phosphatase inhibitor activity (GO:0004864);; Cellular Component: nucleus (GO:0005634);; Cellular Component: cytoplasm (GO:0005737);; Biological Process: chromosome segregation (GO:0007059);; Molecular Function: enzyme activator activity (GO:0008047);; Biological Process: regulation of signal transduction (GO:0009966);; Biological Process: positive regulation of cataly…	K16833|5.3488e-67|nhe:NECHADRAFT_70851|K16833 protein phosphatase inhibitor 2 | (RefSeq) hypothetical protein	--	hypothetical protein HIM_06611 [Hirsutella minnesotensis 3608]
gene-G6O67_007926	0.000129954	1.45136	up	Cellular Component: nucleosome (GO:0000786);; Molecular Function: DNA binding (GO:0003677);; Molecular Function: 3',5'-cyclic-nucleotide phosphodiesterase activity (GO:0004114);; Molecular Function: amine transmembrane transporter activity (GO:0005275);; Cellular Component: prospore membrane (GO:0005628);; Biological Process: nucleosome assembly (GO:0006334);; Biological Process: signal transduct…	--	--	hypothetical protein HIM_09593 [Hirsutella minnesotensis 3608]
gene-G6O67_002860	1.64592e-06	1.29369	up	Cellular Component: nucleus (GO:0005634);; Cellular Component: Golgi apparatus (GO:0005794);; Cellular Component: cytosol (GO:0005829);; Molecular Function: oxidoreductase activity, acting on the aldehyde or oxo group of donors, NAD or NADP as acceptor (GO:0016620);; Biological Process: oxidation-reduction process (GO:0055114);;	K00128|0|maj:MAA_01758|K00128 aldehyde dehydrogenase (NAD+) [EC:1.2.1.3] | (RefSeq) aldehyde dehydrogenase	Glycolysis / Gluconeogenesis (ko00010);; Pentose and glucuronate interconversions (ko00040);; Ascorbate and aldarate metabolism (ko00053);; Fatty acid degradation (ko00071);; Valine, leucine and isoleucine degradation (ko00280);; Lysine degradation (ko00310);; Arginine and proline metabolism (ko00330);; Histidine metabolism (ko00340);; Tryptophan metabolism (ko00380);; beta-Alanine metabolism (ko…	aldehyde dehydrogenase [Ophiocordyceps sinensis CO18]
gene-G6O67_008050	0.000198465	-1.10146	down	Molecular Function: transporter activity (GO:0005215);; Molecular Function: ATP binding (GO:0005524);; Biological Process: transport (GO:0006810);; Cellular Component: integral component of membrane (GO:0016021);; Molecular Function: ATPase activity (GO:0016887);;	--	--	hypothetical protein HIM_08941 [Hirsutella minnesotensis 3608]
gene-G6O67_003395	3.50255e-06	1.56895	up	Cellular Component: membrane (GO:0016020);;	--	--	hypothetical protein OCS_04779 [Ophiocordyceps sinensis CO18]
gene-G6O67_004434	0.00263575	1.3368	up	Molecular Function: serine-type endopeptidase activity (GO:0004252);; Biological Process: proteolysis (GO:0006508);;	--	--	Peptidase S8, subtilisin-related protein [Ophiocordyceps sinensis CO18]
gene-G6O67_008159	3.75706e-06	1.0691	up	Molecular Function: transporter activity (GO:0005215);; Cellular Component: intracellular (GO:0005622);; Biological Process: intracellular protein transport (GO:0006886);; Cellular Component: integral component of membrane (GO:0016021);;	K20524|2.07156e-139|maw:MAC_03504|K20524 LAS seventeen-binding protein 5 | (RefSeq) VHS domain protein	--	VHS domain protein [Ophiocordyceps sinensis CO18]
gene-G6O67_008754	0.000168518	1.67835	up	Molecular Function: peroxidase activity (GO:0004601);; Molecular Function: iron ion binding (GO:0005506);; Biological Process: response to oxidative stress (GO:0006979);; Molecular Function: oxidoreductase activity, acting on paired donors, with incorporation or reduction of molecular oxygen (GO:0016705);; Molecular Function: heme binding (GO:0020037);; Biological Process: oxidation-reduction pro…	--	--	Psi-producing oxygenase A [Tolypocladium paradoxum]
gene-G6O67_008428	2.95112e-33	-3.78523	down	--	--	--	hypothetical protein OCS_00335 [Ophiocordyceps sinensis CO18]
gene-G6O67_002188	1.39116e-05	1.1271	up	Molecular Function: ATP binding (GO:0005524);; Biological Process: phytochelatin 2 import into vacuole (GO:0036246);; Biological Process: cadmium ion import into vacuole (GO:0036249);; Molecular Function: phytochelatin transmembrane transporter ATPase activity (GO:0044604);; Cellular Component: integral component of fungal-type vacuolar membrane (GO:0071627);; Biological Process: glutathione tran…	--	--	heavy metal tolerance protein precursor [Ophiocordyceps sinensis CO18]
gene-G6O67_006095	1.45474e-05	1.55064	up	--	--	--	SEC14 cytosolic factor [Ophiocordyceps sinensis CO18]
gene-G6O67_005512	3.14022e-05	1.32795	up	Molecular Function: phosphatidylinositol phosphate kinase activity (GO:0016307);; Biological Process: phosphatidylinositol phosphorylation (GO:0046854);;	--	--	actin depolymerizing protein [Ophiocordyceps sinensis CO18]
gene-G6O67_003452	0.00113536	-1.43531	down	Cellular Component: endoplasmic reticulum membrane (GO:0005789);; Biological Process: ergosterol biosynthetic process (GO:0006696);; Cellular Component: integral component of membrane (GO:0016021);;	--	--	transmembrane domain-containing protein [Ophiocordyceps sinensis CO18]
gene-G6O67_008750	7.61782e-05	1.40469	up	Molecular Function: ATP binding (GO:0005524);; Biological Process: carbohydrate metabolic process (GO:0005975);; Molecular Function: racemase and epimerase activity, acting on carbohydrates and derivatives (GO:0016857);; Molecular Function: ligase activity (GO:0016874);;	K01900|3.29936e-101|maw:MAC_02488|K01900 succinyl-CoA synthetase beta subunit [EC:6.2.1.4 6.2.1.5] | (RefSeq) succinyl-CoA synthetase beta chain	Citrate cycle (TCA cycle) (ko00020);; Propanoate metabolism (ko00640);; Biosynthesis of antibiotics (ko01130);; Carbon metabolism (ko01200)	succinyl-CoA synthetase beta chain [Ophiocordyceps sinensis CO18]
gene-G6O67_007960	0.000177497	1.5821	up	--	--	--	hypothetical protein OCS_01333 [Ophiocordyceps sinensis CO18]
gene-G6O67_001049	0.00160348	1.41633	up	--	--	--	Cerato-platanin [Ophiocordyceps sinensis CO18]
gene-G6O67_008753	8.80835e-16	2.97005	up	Molecular Function: peroxidase activity (GO:0004601);; Molecular Function: iron ion binding (GO:0005506);; Biological Process: response to oxidative stress (GO:0006979);; Molecular Function: oxidoreductase activity, acting on paired donors, with incorporation or reduction of molecular oxygen (GO:0016705);; Molecular Function: heme binding (GO:0020037);; Biological Process: oxidation-reduction pro…	--	--	Psi-producing oxygenase A [Tolypocladium paradoxum]
gene-G6O67_001165	2.39523e-11	-1.70059	down	Molecular Function: chitinase activity (GO:0004568);; Biological Process: carbohydrate metabolic process (GO:0005975);; Biological Process: chitin catabolic process (GO:0006032);; Molecular Function: chitin binding (GO:0008061);;	K01183|7.11345e-47|maw:MAC_06101|K01183 chitinase [EC:3.2.1.14] | (RefSeq) chitinase	Amino sugar and nucleotide sugar metabolism (ko00520)	chitinase (glycoside hydrolase family 18) [Metarhizium robertsii]
gene-G6O67_000877	7.32085e-23	-1.91712	down	--	--	--	hypothetical protein OCS_00990 [Ophiocordyceps sinensis CO18]
gene-G6O67_002694	3.07882e-05	1.33438	up	Cellular Component: nucleus (GO:0005634);; Cellular Component: cytosol (GO:0005829);; Cellular Component: cellular bud neck (GO:0005935);; Molecular Function: protein kinase activator activity (GO:0030295);; Biological Process: positive regulation of septation initiation signaling (GO:0031031);; Cellular Component: medial cortex (GO:0031097);; Biological Process: activation of protein kinase acti…	K06685|1.81471e-142|maw:MAC_02903|K06685 MOB kinase activator 1 | (RefSeq) putative maintenance of ploidy protein mob1	Cell cycle - yeast (ko04111)	Mob1/phocein [Ophiocordyceps sinensis CO18]
Ophiocordyceps_sinensis_newGene_421	2.95452e-06	-2.72793	down	--	--	--	hypothetical protein OCS_04895 [Ophiocordyceps sinensis CO18]
gene-G6O67_007413	0.000263066	-1.78816	down	--	--	--	hypothetical protein CDD80_4808 [Ophiocordyceps camponoti-rufipedis]
gene-G6O67_006533	0.000432827	-1.07046	down	Molecular Function: protein serine/threonine kinase activity (GO:0004674);; Molecular Function: ATP binding (GO:0005524);; Biological Process: protein phosphorylation (GO:0006468);; Biological Process: cell division (GO:0051301);;	--	--	Septation [Tolypocladium capitatum]
gene-G6O67_004847	3.81853e-05	1.69883	up	Cellular Component: nucleus (GO:0005634);; Cellular Component: cytoplasm (GO:0005737);; Biological Process: regulation of transcription, DNA-templated (GO:0006355);; Biological Process: circadian rhythm (GO:0007623);; Molecular Function: oxidoreductase activity (GO:0016491);; Biological Process: single-organism metabolic process (GO:0044710);;	--	--	frequency clock protein-like protein [Ophiocordyceps sinensis CO18]
gene-G6O67_008778	9.80951e-06	-1.07477	down	--	--	--	hypothetical protein OCS_04088 [Ophiocordyceps sinensis CO18]
gene-G6O67_003336	0.00277939	1.01478	up	--	K17362|3.85107e-52|nhe:NECHADRAFT_39608|K17362 acyl-coenzyme A thioesterase 13 [EC:3.1.2.-] | (RefSeq) hypothetical protein	--	hypothetical protein DCS_03517 [Drechmeria coniospora]
gene-G6O67_005424	4.91092e-05	1.15246	up	--	K11976|4.27089e-144|tmn:UCRPA7_3433|K11976 TRIAD3; E3 ubiquitin-protein ligase RNF216 [EC:2.3.2.27] | (RefSeq) putative ring finger protein	--	ring finger protein [Ophiocordyceps sinensis CO18]
gene-G6O67_003553	0.00789023	1.7986	up	--	--	--	hypothetical protein OCS_01884 [Ophiocordyceps sinensis CO18]
gene-G6O67_000926	4.75242e-05	1.50377	up	--	--	--	hypothetical protein HIM_00491 [Hirsutella minnesotensis 3608]
gene-G6O67_003228	5.56798e-05	1.08802	up	Molecular Function: zinc ion binding (GO:0008270);;	--	--	PHD finger domain protein [Ophiocordyceps sinensis CO18]
gene-G6O67_001968	0.00164899	1.43472	up	Biological Process: negative regulation of transcription from RNA polymerase II promoter (GO:0000122);; Molecular Function: RNA polymerase II core promoter proximal region sequence-specific DNA binding (GO:0000978);; Molecular Function: single-stranded DNA binding (GO:0003697);; Molecular Function: mRNA binding (GO:0003729);; Molecular Function: cysteine-type endopeptidase activity (GO:0004197);;…	K01372|0|fgr:FGSG_08736|K01372 bleomycin hydrolase [EC:3.4.22.40] | (RefSeq) hypothetical protein	--	Bleomycin hydrolase [Tolypocladium paradoxum]
gene-G6O67_004381	7.36663e-05	1.15792	up	--	--	--	hypothetical protein OCS_01948 [Ophiocordyceps sinensis CO18]
gene-G6O67_004372	0.00625322	1.40025	up	Molecular Function: aconitate hydratase activity (GO:0003994);; Cellular Component: nucleus (GO:0005634);; Cellular Component: mitochondrion (GO:0005739);; Biological Process: tricarboxylic acid cycle (GO:0006099);; Molecular Function: metal ion binding (GO:0046872);; Molecular Function: 4 iron, 4 sulfur cluster binding (GO:0051539);;	K17450|0|maj:MAA_02899|K17450 homoaconitase [EC:4.2.1.-] | (RefSeq) Aconitase/isopropylmalate dehydratase	Lysine biosynthesis (ko00300);; Biosynthesis of antibiotics (ko01130);; 2-Oxocarboxylic acid metabolism (ko01210);; Biosynthesis of amino acids (ko01230)	Putative aconitate hydratase 2 [Hirsutella minnesotensis 3608]
gene-G6O67_000112	9.78965e-08	-1.25028	down	Cellular Component: integral component of membrane (GO:0016021);;	--	--	hypothetical protein OCS_06537 [Ophiocordyceps sinensis CO18]
gene-G6O67_007339	8.23285e-06	-1.30697	down	Molecular Function: mRNA guanylyltransferase activity (GO:0004484);; Molecular Function: GTP binding (GO:0005525);; Biological Process: 7-methylguanosine mRNA capping (GO:0006370);; Cellular Component: mRNA cap methyltransferase complex (GO:0031533);;	K00987|0|maj:MAA_05816|K00987 mRNA guanylyltransferase [EC:2.7.7.50] | (RefSeq) mRNA capping enzyme, alpha subunit	--	mRNA capping enzyme [Ophiocordyceps sinensis CO18]
gene-G6O67_007546	1.48452e-08	-1.17556	down	Cellular Component: integral component of membrane (GO:0016021);; Molecular Function: hydrolase activity (GO:0016787);;	--	--	abhydrolase [Ophiocordyceps sinensis CO18]
gene-G6O67_000436	0.00193636	1.07407	up	Cellular Component: membrane (GO:0016020);; Molecular Function: transferase activity (GO:0016740);;	--	--	glycosyl transferase [Ophiocordyceps sinensis CO18]
gene-G6O67_006418	0.00333637	1.11986	up	Molecular Function: lipid binding (GO:0008289);;	--	--	hypothetical protein OCS_04098 [Ophiocordyceps sinensis CO18]
gene-G6O67_008875	0.000250397	1.16323	up	Molecular Function: catalytic activity (GO:0003824);;	--	--	flavoprotein [Ophiocordyceps sinensis CO18]
Ophiocordyceps_sinensis_newGene_21	2.64436e-71	-6.6052	down	--	--	--	hypothetical protein OCS_04922 [Ophiocordyceps sinensis CO18]
gene-G6O67_004557	1.26081e-05	-1.64709	down	Molecular Function: nucleoside transmembrane transporter activity (GO:0005337);; Cellular Component: integral component of membrane (GO:0016021);; Biological Process: nucleoside transmembrane transport (GO:1901642);;	K03317|0|tre:TRIREDRAFT_49970|K03317 concentrative nucleoside transporter, CNT family | (RefSeq) hypothetical protein	--	inner membrane transport protein yeiJ [Ophiocordyceps sinensis CO18]
gene-G6O67_005549	0.000883954	1.48297	up	Molecular Function: FMN binding (GO:0010181);; Molecular Function: oxidoreductase activity (GO:0016491);; Biological Process: oxidation-reduction process (GO:0055114);;	--	--	oxidoreductase [Ophiocordyceps sinensis CO18]
gene-G6O67_006129	1.03714e-22	-5.26914	down	--	--	--	hypothetical protein OCS_06125 [Ophiocordyceps sinensis CO18]
gene-G6O67_007365	0.00267872	1.05153	up	--	--	--	hypothetical protein OCS_04636 [Ophiocordyceps sinensis CO18]
gene-G6O67_005533	1.64883e-05	2.18622	up	Cellular Component: integral component of membrane (GO:0016021);; Molecular Function: substrate-specific transmembrane transporter activity (GO:0022891);; Biological Process: transmembrane transport (GO:0055085);;	--	--	Quinate permease [Ophiocordyceps sinensis CO18]
gene-G6O67_002006	4.29935e-09	1.96354	up	--	--	--	hypothetical protein OCS_03506 [Ophiocordyceps sinensis CO18]
Ophiocordyceps_sinensis_newGene_1696	3.17566e-05	-1.16207	down	--	--	--	--
gene-G6O67_006573	9.36007e-05	2.14761	up	--	--	--	NmrA-like family protein [Ophiocordyceps sinensis CO18]
gene-G6O67_007373	5.3139e-06	1.85969	up	--	--	--	hypothetical protein TOPH_00524 [Tolypocladium ophioglossoides CBS 100239]
gene-G6O67_000839	0.00553811	-1.15662	down	--	--	--	hypothetical protein OCS_05692 [Ophiocordyceps sinensis CO18]
gene-G6O67_005997	3.14153e-06	-1.27906	down	--	--	--	DUF967 domain protein [Drechmeria coniospora]
gene-G6O67_000623	1.70889e-07	1.2047	up	--	--	--	heterokaryon incompatibility protein [Ophiocordyceps sinensis CO18]
gene-G6O67_006728	1.22512e-13	2.68659	up	--	--	--	hypothetical protein HIM_06623 [Hirsutella minnesotensis 3608]
gene-G6O67_005551	5.59289e-07	1.26151	up	Molecular Function: phosphatidylinositol phospholipase C activity (GO:0004435);; Molecular Function: signal transducer activity (GO:0004871);; Cellular Component: intracellular (GO:0005622);; Biological Process: lipid catabolic process (GO:0016042);; Biological Process: intracellular signal transduction (GO:0035556);; Molecular Function: metal ion binding (GO:0046872);;	--	--	1-phosphatidylinositol-4,5-bisphosphate phosphodiesterase gamma 2 [Ophiocordyceps sinensis CO18]
gene-G6O67_004427	0.000632986	1.55155	up	Cellular Component: Golgi apparatus (GO:0005794);; Cellular Component: plasma membrane (GO:0005886);; Cellular Component: integral component of membrane (GO:0016021);; Cellular Component: eisosome (GO:0032126);; Cellular Component: growing cell tip (GO:0035838);; Biological Process: eisosome assembly (GO:0070941);; Biological Process: protein localization to plasma membrane (GO:0090002);;	--	--	MARVEL-like domain protein [Ophiocordyceps sinensis CO18]
gene-G6O67_003569	0.000239819	1.5077	up	Molecular Function: hydrolase activity (GO:0016787);;	--	--	epoxide hydrolase 1 [Ophiocordyceps sinensis CO18]
Ophiocordyceps_sinensis_newGene_1425	7.36612e-30	-3.5233	down	--	--	--	hypothetical protein OCS_06149 [Ophiocordyceps sinensis CO18]
gene-G6O67_002224	0.000116296	-1.00077	down	Cellular Component: mitochondrial inner membrane (GO:0005743);; Biological Process: tricarboxylic acid cycle (GO:0006099);; Molecular Function: succinate dehydrogenase (ubiquinone) activity (GO:0008177);; Molecular Function: electron carrier activity (GO:0009055);; Molecular Function: metal ion binding (GO:0046872);; Molecular Function: 2 iron, 2 sulfur cluster binding (GO:0051537);; Molecular Fu…	K00235|0|maj:MAA_03382|K00235 succinate dehydrogenase (ubiquinone) iron-sulfur subunit [EC:1.3.5.1] | (RefSeq) succinate dehydrogenase iron-sulfur protein	Citrate cycle (TCA cycle) (ko00020);; Oxidative phosphorylation (ko00190);; Biosynthesis of antibiotics (ko01130);; Carbon metabolism (ko01200)	succinate dehydrogenase iron-sulfur protein [Ophiocordyceps sinensis CO18]
gene-G6O67_002829	9.68853e-06	-2.20064	down	--	--	--	hypothetical protein OCS_05719 [Ophiocordyceps sinensis CO18]
gene-G6O67_001776	4.41345e-05	1.77974	up	Cellular Component: integral component of membrane (GO:0016021);;	--	--	Outer membrane protein, beta-barrel [Ophiocordyceps sinensis CO18]
gene-G6O67_000278	2.69261e-07	1.62642	up	Molecular Function: GTP binding (GO:0005525);; Cellular Component: intracellular (GO:0005622);; Biological Process: small GTPase mediated signal transduction (GO:0007264);;	K07955|4.99395e-124|maw:MAC_07809|K07955 ADP-ribosylation factor-like protein 8 | (RefSeq) ADP-ribosylation factor family protein	--	hypothetical protein CDD83_10790 [Cordyceps sp. RAO-2017]
gene-G6O67_004980	0.000495783	1.03141	up	Molecular Function: catalytic activity (GO:0003824);; Molecular Function: pyridoxal phosphate binding (GO:0030170);;	K01739|0|nhe:NECHADRAFT_78174|K01739 cystathionine gamma-synthase [EC:2.5.1.48] | (RefSeq) hypothetical protein	Cysteine and methionine metabolism (ko00270);; Selenocompound metabolism (ko00450);; Sulfur metabolism (ko00920);; Biosynthesis of antibiotics (ko01130);; Biosynthesis of amino acids (ko01230)	Cys/Met metabolism, pyridoxal phosphate-dependent enzyme [Ophiocordyceps sinensis CO18]
gene-G6O67_007082	1.62799e-08	1.49421	up	Molecular Function: zinc ion binding (GO:0008270);; Molecular Function: oxidoreductase activity (GO:0016491);; Molecular Function: transferase activity (GO:0016740);; Biological Process: heterocycle biosynthetic process (GO:0018130);; Molecular Function: phosphopantetheine binding (GO:0031177);; Biological Process: ketone biosynthetic process (GO:0042181);; Biological Process: benzene-containing …	--	--	Lovastatin diketide synthase LovF [Neonectria ditissima]
gene-G6O67_004388	0.00432028	1.04938	up	Cellular Component: cytosol (GO:0005829);; Molecular Function: hydrolase activity (GO:0016787);;	K01469|0|tre:TRIREDRAFT_79153|K01469 5-oxoprolinase (ATP-hydrolysing) [EC:3.5.2.9] | (RefSeq) Hydantoinase/oxoprolinase	Glutathione metabolism (ko00480)	5-oxoprolinase (ATP-hydrolysing) [Tolypocladium paradoxum]
gene-G6O67_003691	0.000105827	1.91142	up	--	--	--	hypothetical protein OCS_03763 [Ophiocordyceps sinensis CO18]
gene-G6O67_007790	1.69929e-05	1.50935	up	--	--	--	hypothetical protein OCS_05640 [Ophiocordyceps sinensis CO18]
gene-G6O67_004460	0.000537795	1.16496	up	--	--	--	beta-lactamase family protein [Ophiocordyceps sinensis CO18]
gene-G6O67_003932	1.37153e-06	-1.05189	down	Biological Process: mitotic sister chromatid segregation (GO:0000070);; Cellular Component: kinetochore (GO:0000776);; Cellular Component: condensed nuclear chromosome, centromeric region (GO:0000780);; Cellular Component: nuclear nucleosome (GO:0000788);; Cellular Component: extrachromosomal circular DNA (GO:0005727);; Cellular Component: membrane (GO:0016020);; Molecular Function: centromeric D…	K11495|8.67133e-18|fpu:FPSE_11926|K11495 histone H3-like centromeric protein A | (RefSeq) hypothetical protein	--	Uncharacterized protein TCAP_06175 [Tolypocladium capitatum]
gene-G6O67_007929	7.24188e-06	1.35047	up	--	--	--	hypothetical protein OCS_01620 [Ophiocordyceps sinensis CO18]
gene-G6O67_007081	2.57189e-09	1.88446	up	Molecular Function: 3-hydroxyacyl-CoA dehydrogenase activity (GO:0003857);; Biological Process: fatty acid metabolic process (GO:0006631);; Biological Process: oxidation-reduction process (GO:0055114);;	--	--	3-hydroxyacyl-CoA dehydrogenase [Ophiocordyceps sinensis CO18]
gene-G6O67_008315	0.00506419	-1.08495	down	Molecular Function: transcription factor activity, sequence-specific DNA binding (GO:0003700);; Molecular Function: catalytic activity (GO:0003824);; Biological Process: regulation of transcription, DNA-templated (GO:0006355);; Molecular Function: sequence-specific DNA binding (GO:0043565);;	--	--	cross-pathway control 1 [Ophiocordyceps sinensis CO18]
gene-G6O67_001859	0.000103317	1.1999	up	Cellular Component: plasma membrane (GO:0005886);; Cellular Component: integral component of membrane (GO:0016021);;	--	--	cortical patch protein [Ophiocordyceps sinensis CO18]
gene-G6O67_000536	2.53048e-05	-1.2912	down	Cellular Component: membrane (GO:0016020);;	--	--	YeeE/YedE family protein [Metarhizium rileyi RCEF 4871]
gene-G6O67_007814	0.00109504	-1.24872	down	--	--	--	hypothetical protein FOZG_18145 [Fusarium oxysporum Fo47]
Ophiocordyceps_sinensis_newGene_661	6.37764e-12	-2.8946	down	--	--	--	hypothetical protein OCS_05868 [Ophiocordyceps sinensis CO18]
gene-G6O67_000936	0.00430476	1.47515	up	--	--	--	hypothetical protein VFPFJ_11026 [Purpureocillium lilacinum]
gene-G6O67_005532	1.61201e-06	2.28635	up	--	--	--	hypothetical protein OCS_01086 [Ophiocordyceps sinensis CO18]
gene-G6O67_001947	1.35893e-05	1.52424	up	--	--	--	hypothetical protein OCS_05855 [Ophiocordyceps sinensis CO18]
gene-G6O67_003619	1.43307e-08	-1.12585	down	--	--	--	hypothetical protein OCS_05195 [Ophiocordyceps sinensis CO18]
gene-G6O67_008757	0.000405849	-1.24025	down	--	--	--	hypothetical protein HIM_02941 [Hirsutella minnesotensis 3608]
gene-G6O67_005634	0.000495783	1.29872	up	--	--	--	hypothetical protein HIM_05244 [Hirsutella minnesotensis 3608]
gene-G6O67_006472	0.000393769	1.01606	up	Molecular Function: sphingosine hydroxylase activity (GO:0000170);; Molecular Function: iron ion binding (GO:0005506);; Cellular Component: endoplasmic reticulum membrane (GO:0005789);; Biological Process: fatty acid biosynthetic process (GO:0006633);; Biological Process: sphingolipid metabolic process (GO:0006665);; Cellular Component: integral component of membrane (GO:0016021);; Biological Pro…	K04713|0|maw:MAC_06691|K04713 sphinganine C4-monooxygenase [EC:1.14.18.5] | (RefSeq) sphinganine hydroxylase Sur2, putative	Sphingolipid metabolism (ko00600)	hypothetical protein HIM_07183 [Hirsutella minnesotensis 3608]
gene-G6O67_008206	0.000135419	-1.46163	down	--	--	--	hypothetical protein OCS_00235 [Ophiocordyceps sinensis CO18]
gene-G6O67_001582	2.56553e-06	1.48364	up	Molecular Function: transcription factor activity, RNA polymerase II transcription factor binding (GO:0001076);; Biological Process: nitrogen catabolite regulation of transcription from RNA polymerase II promoter (GO:0001079);; Cellular Component: cytoplasm (GO:0005737);; Biological Process: mitochondria-nucleus signaling pathway (GO:0031930);; Cellular Component: transcriptionally active chromat…	K11369|0|maj:MAA_04089|K11369 retrograde regulation protein 2 | (RefSeq) retrograde regulation protein 2	--	hypothetical protein HIM_07130 [Hirsutella minnesotensis 3608]
gene-G6O67_005981	0.000218202	1.35565	up	Molecular Function: monooxygenase activity (GO:0004497);; Molecular Function: iron ion binding (GO:0005506);; Cellular Component: membrane (GO:0016020);; Molecular Function: oxidoreductase activity, acting on paired donors, with incorporation or reduction of molecular oxygen (GO:0016705);; Molecular Function: heme binding (GO:0020037);; Biological Process: oxidation-reduction process (GO:0055114)…	--	--	hypothetical protein ASPGLDRAFT_67990 [Aspergillus glaucus CBS 516.65]
gene-G6O67_008197	0.000376235	-1.26765	down	Cellular Component: cytoplasm (GO:0005737);; Biological Process: metabolic process (GO:0008152);; Cellular Component: integral component of membrane (GO:0016021);; Molecular Function: transferase activity, transferring acyl groups (GO:0016746);;	--	--	hypothetical protein HIM_01841 [Hirsutella minnesotensis 3608]
gene-G6O67_002098	0.0051341	1.24336	up	--	--	--	protein related to DNA damage-responsive protein 48 [Ophiocordyceps sinensis CO18]
gene-G6O67_006604	9.60022e-05	-1.929	down	--	--	--	stress responsive A/B barrel domain-containing protein [Ophiocordyceps sinensis CO18]
gene-G6O67_004387	0.00227558	1.3019	up	Cellular Component: integral component of membrane (GO:0016021);;	--	--	integral membrane protein [Ophiocordyceps sinensis CO18]
gene-G6O67_002267	0.00016492	1.06435	up	--	--	--	hypothetical protein HIM_04540 [Hirsutella minnesotensis 3608]
gene-G6O67_005364	0.00028237	1.54996	up	--	--	--	hypothetical protein OCS_05758 [Ophiocordyceps sinensis CO18]
gene-G6O67_005229	3.11808e-05	1.359	up	--	--	--	appr-1-p processing enzyme family protein [Ophiocordyceps sinensis CO18]
gene-G6O67_004024	0.00913641	-1.08393	down	Cellular Component: integral component of membrane (GO:0016021);;	--	--	tat pathway signal sequence [Ophiocordyceps sinensis CO18]
Ophiocordyceps_sinensis_newGene_245	3.55044e-05	-1.93585	down	Cellular Component: membrane (GO:0016020);;	--	--	hypothetical protein OCS_02260 [Ophiocordyceps sinensis CO18]
gene-G6O67_008902	0.00252122	1.08929	up	--	--	--	Heterokaryon incompatibility [Ophiocordyceps sinensis CO18]
gene-G6O67_000720	0.00462	1.01684	up	Molecular Function: carbon-nitrogen ligase activity, with glutamine as amido-N-donor (GO:0016884);;	--	--	amidase [Ophiocordyceps sinensis CO18]
gene-G6O67_004333	3.37075e-07	1.64401	up	Biological Process: metabolic process (GO:0008152);; Molecular Function: transferase activity (GO:0016740);;	--	--	hypothetical protein HIM_01027 [Hirsutella minnesotensis 3608]
gene-G6O67_003203	0.000387531	1.56337	up	Molecular Function: phosphatidylinositol phospholipase C activity (GO:0004435);; Molecular Function: signal transducer activity (GO:0004871);; Cellular Component: intracellular (GO:0005622);; Biological Process: lipid catabolic process (GO:0016042);; Biological Process: intracellular signal transduction (GO:0035556);;	--	--	phosphatidyl inositol-specific phospholipase C [Ophiocordyceps sinensis CO18]
gene-G6O67_000626	0.00220032	1.18419	up	--	--	--	hypothetical protein OCS_02572 [Ophiocordyceps sinensis CO18]
gene-G6O67_001713	2.7001e-06	2.312	up	Molecular Function: catalase activity (GO:0004096);; Biological Process: response to oxidative stress (GO:0006979);; Molecular Function: heme binding (GO:0020037);; Molecular Function: metal ion binding (GO:0046872);; Biological Process: oxidation-reduction process (GO:0055114);; Biological Process: cellular oxidant detoxification (GO:0098869);;	K03781|0|vda:VDAG_03079|K03781 catalase [EC:1.11.1.6] | (RefSeq) catalase	Tryptophan metabolism (ko00380);; Glyoxylate and dicarboxylate metabolism (ko00630);; Biosynthesis of antibiotics (ko01130);; Carbon metabolism (ko01200);; MAPK signaling pathway - yeast (ko04011);; Peroxisome (ko04146)	catalase [Ophiocordyceps sinensis CO18]
gene-G6O67_000685	0.00261583	-1.49455	down	--	--	--	hypothetical protein OCS_01688 [Ophiocordyceps sinensis CO18]
gene-G6O67_003441	0.00349951	1.16306	up	Molecular Function: inorganic phosphate transmembrane transporter activity (GO:0005315);; Biological Process: phosphate ion transport (GO:0006817);; Cellular Component: integral component of membrane (GO:0016021);; Biological Process: transmembrane transport (GO:0055085);;	K08176|0|maj:MAA_04829|K08176 MFS transporter, PHS family, inorganic phosphate transporter | (RefSeq) inorganic phosphate transporter	--	hypothetical protein HIM_03021 [Hirsutella minnesotensis 3608]
gene-G6O67_000510	3.93018e-05	1.30667	up	Molecular Function: carbon-nitrogen ligase activity, with glutamine as amido-N-donor (GO:0016884);;	--	--	amidase [Ophiocordyceps sinensis CO18]
gene-G6O67_000129	0.000223753	-1.09465	down	Molecular Function: oxidoreductase activity (GO:0016491);; Molecular Function: metal ion binding (GO:0046872);; Biological Process: oxidation-reduction process (GO:0055114);;	K00505|7.02719e-139|maj:MAA_02091|K00505 tyrosinase [EC:1.14.18.1] | (RefSeq) Tyrosinase	Tyrosine metabolism (ko00350);; Riboflavin metabolism (ko00740)	tyrosinase 2 [Ophiocordyceps sinensis CO18]
Ophiocordyceps_sinensis_newGene_1340	9.37913e-05	-2.55621	down	Molecular Function: nucleic acid binding (GO:0003676);;	--	--	hypothetical protein HIM_10700 [Hirsutella minnesotensis 3608]
gene-G6O67_007187	3.59406e-10	-1.51209	down	--	--	--	hypothetical protein OCS_06017 [Ophiocordyceps sinensis CO18]
gene-G6O67_001229	0.000295514	-1.04109	down	Cellular Component: nucleus (GO:0005634);; Cellular Component: cytoplasm (GO:0005737);;	K14801|2.15431e-150|maw:MAC_04651|K14801 pre-rRNA-processing protein TSR4 | (RefSeq) hypothetical protein	--	hypothetical protein HIM_03646 [Hirsutella minnesotensis 3608]
gene-G6O67_005822	5.58766e-06	1.95465	up	--	--	--	hypothetical protein OCS_00373 [Ophiocordyceps sinensis CO18]
gene-G6O67_006603	0.00218228	-1.07403	down	Molecular Function: RNA polymerase II transcription factor activity, sequence-specific DNA binding (GO:0000981);; Molecular Function: DNA binding (GO:0003677);; Cellular Component: nucleus (GO:0005634);; Biological Process: regulation of transcription from RNA polymerase II promoter (GO:0006357);; Molecular Function: zinc ion binding (GO:0008270);; Cellular Component: integral component of membra…	--	--	hypothetical protein CDD83_9779 [Cordyceps sp. RAO-2017]
gene-G6O67_005228	0.000740102	1.55572	up	Biological Process: superoxide metabolic process (GO:0006801);; Molecular Function: metal ion binding (GO:0046872);; Biological Process: oxidation-reduction process (GO:0055114);;	--	--	cytosolic Cu/Zn superoxide dismutase [Ophiocordyceps sinensis CO18]
gene-G6O67_003212	4.84515e-07	1.85308	up	Cellular Component: fungal-type vacuole membrane (GO:0000329);; Molecular Function: zinc ion transmembrane transporter activity (GO:0005385);; Cellular Component: endoplasmic reticulum membrane (GO:0005789);; Biological Process: cellular zinc ion homeostasis (GO:0006882);; Cellular Component: integral component of membrane (GO:0016021);; Biological Process: zinc II ion transmembrane transport (GO…	K07238|0|maj:MAA_07081|K07238 zinc transporter, ZIP family | (RefSeq) Zinc/iron permease	--	Zinc/iron permease [Ophiocordyceps sinensis CO18]
gene-G6O67_005490	2.5339e-07	1.06266	up	Molecular Function: 4-alpha-glucanotransferase activity (GO:0004134);; Molecular Function: amylo-alpha-1,6-glucosidase activity (GO:0004135);; Cellular Component: cytoplasm (GO:0005737);; Biological Process: glycogen biosynthetic process (GO:0005978);; Biological Process: glycogen catabolic process (GO:0005980);;	K01196|0|maj:MAA_06996|K01196 glycogen debranching enzyme [EC:2.4.1.25 3.2.1.33] | (RefSeq) glycoside hydrolase family 13	Starch and sucrose metabolism (ko00500)	glycogen debranching enzyme [Ophiocordyceps sinensis CO18]
gene-G6O67_008308	0.000216397	1.20521	up	--	--	--	hypothetical protein OCS_02346 [Ophiocordyceps sinensis CO18]
gene-G6O67_003899	1.88299e-48	-6.91046	down	Molecular Function: transporter activity (GO:0005215);; Cellular Component: integral component of membrane (GO:0016021);; Biological Process: transmembrane transport (GO:0055085);;	K03458|0|maj:MAA_06864|K03458 nucleobase:cation symporter-2, NCS2 family | (RefSeq) purine permease	--	Uric acid-xanthine permease [Hirsutella minnesotensis 3608]
gene-G6O67_008905	8.31776e-06	-1.04202	down	Cellular Component: integral component of membrane (GO:0016021);;	--	--	hypothetical protein OCS_00323 [Ophiocordyceps sinensis CO18]
gene-G6O67_005271	0.00240021	1.21125	up	Cellular Component: integral component of membrane (GO:0016021);; Molecular Function: substrate-specific transmembrane transporter activity (GO:0022891);; Biological Process: transmembrane transport (GO:0055085);;	--	--	maltose permease [Ophiocordyceps sinensis CO18]
gene-G6O67_008258	9.04871e-07	-1.18852	down	--	--	--	hypothetical protein TOPH_07178, partial [Tolypocladium ophioglossoides CBS 100239]
gene-G6O67_000110	1.51811e-05	-1.13436	down	Biological Process: histidine biosynthetic process (GO:0000105);; Molecular Function: histidinol-phosphatase activity (GO:0004401);; Cellular Component: nucleus (GO:0005634);; Cellular Component: cytosol (GO:0005829);; Biological Process: dephosphorylation (GO:0016311);;	K04486|1.5347e-134|tre:TRIREDRAFT_65685|K04486 histidinol-phosphatase (PHP family) [EC:3.1.3.15] | (RefSeq) histidinol phosphatase	Histidine metabolism (ko00340);; Biosynthesis of amino acids (ko01230)	hypothetical protein HIM_07568 [Hirsutella minnesotensis 3608]
gene-G6O67_004788	0.000199917	1.19832	up	Biological Process: sphingolipid metabolic process (GO:0006665);; Molecular Function: sphinganine-1-phosphate aldolase activity (GO:0008117);; Biological Process: cellular response to starvation (GO:0009267);; Molecular Function: carboxy-lyase activity (GO:0016831);; Biological Process: calcium-mediated signaling (GO:0019722);; Biological Process: carboxylic acid metabolic process (GO:0019752);; …	K01634|0|maw:MAC_01795|K01634 sphinganine-1-phosphate aldolase [EC:4.1.2.27] | (RefSeq) sphingosine-1-phosphate lyase	Sphingolipid metabolism (ko00600)	Sphingosine-1-phosphate lyase, partial [Tolypocladium ophioglossoides CBS 100239]
gene-G6O67_005182	4.71461e-11	-1.16023	down	Molecular Function: N-acetyltransferase activity (GO:0008080);; Cellular Component: intracellular part (GO:0044424);;	K00621|3.47246e-76|maj:MAA_08730|K00621 glucosamine-phosphate N-acetyltransferase [EC:2.3.1.4] | (RefSeq) GCN5-related N-acetyltransferase (GNAT) domain protein	Amino sugar and nucleotide sugar metabolism (ko00520)	acetyltransferase [Ophiocordyceps sinensis CO18]
gene-G6O67_008889	5.00412e-10	1.88247	up	Molecular Function: phosphorelay sensor kinase activity (GO:0000155);; Biological Process: phosphorelay signal transduction system (GO:0000160);; Molecular Function: ATP binding (GO:0005524);; Cellular Component: intracellular (GO:0005622);; Biological Process: signal transduction by protein phosphorylation (GO:0023014);;	--	--	ATPase-like, ATP-binding domain protein [Ophiocordyceps sinensis CO18]
gene-G6O67_003328	0.00274001	1.29705	up	Cellular Component: integral component of membrane (GO:0016021);;	--	--	Protein PNS1 [Hirsutella minnesotensis 3608]
gene-G6O67_002738	0.000497933	1.50872	up	--	--	--	hypothetical protein OCS_03450 [Ophiocordyceps sinensis CO18]
gene-G6O67_007289	2.12817e-08	-1.13371	down	Biological Process: fatty acid biosynthetic process (GO:0006633);; Cellular Component: integral component of membrane (GO:0016021);; Molecular Function: transferase activity (GO:0016740);;	--	--	GNS1/SUR4 family protein [Ophiocordyceps sinensis CO18]
gene-G6O67_007480	0.000346629	-1.21622	down	Cellular Component: integral component of membrane (GO:0016021);; Molecular Function: substrate-specific transmembrane transporter activity (GO:0022891);; Biological Process: transmembrane transport (GO:0055085);;	--	--	hypothetical protein HIM_04591 [Hirsutella minnesotensis 3608]
gene-G6O67_002028	0.000198745	-1.64996	down	--	--	--	hypothetical protein OCS_06309 [Ophiocordyceps sinensis CO18]
gene-G6O67_004451	0.00679323	-1.12635	down	--	--	--	F-box domain-containing protein [Ophiocordyceps sinensis CO18]
gene-G6O67_008606	2.04846e-05	1.61118	up	Molecular Function: monooxygenase activity (GO:0004497);; Molecular Function: iron ion binding (GO:0005506);; Cellular Component: membrane (GO:0016020);; Molecular Function: oxidoreductase activity, acting on paired donors, with incorporation or reduction of molecular oxygen (GO:0016705);; Molecular Function: heme binding (GO:0020037);; Biological Process: oxidation-reduction process (GO:0055114)…	--	--	hypothetical protein RJ55_03662 [Drechmeria coniospora]
gene-G6O67_004206	8.795e-27	-5.56433	down	--	--	--	hypothetical protein OCS_00875 [Ophiocordyceps sinensis CO18]
gene-G6O67_004188	9.04871e-07	2.0849	up	--	--	--	hypothetical protein OCS_01718 [Ophiocordyceps sinensis CO18]
gene-G6O67_005881	1.56538e-05	2.43136	up	Molecular Function: catalytic activity (GO:0003824);;	--	--	hypothetical protein LLEC1_05370 [Cordyceps confragosa]
gene-G6O67_003223	9.06583e-05	1.56303	up	--	--	--	repetitive proline-rich cell wall protein [Ophiocordyceps sinensis CO18]
gene-G6O67_004935	0.00133098	-1.11606	down	Molecular Function: DNA binding (GO:0003677);; Cellular Component: nucleus (GO:0005634);; Biological Process: regulation of transcription, DNA-templated (GO:0006355);; Molecular Function: zinc ion binding (GO:0008270);;	--	--	Fungal specific transcription factor [Ophiocordyceps sinensis CO18]
gene-G6O67_002494	0.00339673	1.00184	up	Molecular Function: catalytic activity (GO:0003824);;	--	--	hypothetical protein HIM_09281 [Hirsutella minnesotensis 3608]
gene-G6O67_008252	1.51897e-06	1.67462	up	--	--	--	hypothetical protein OCS_03195 [Ophiocordyceps sinensis CO18]
gene-G6O67_008234	0.000192659	1.30339	up	Cellular Component: integral component of membrane (GO:0016021);; Biological Process: transmembrane transport (GO:0055085);;	--	--	Major Facilitator Superfamily protein [Ophiocordyceps sinensis CO18]
gene-G6O67_007427	1.10506e-06	2.31926	up	--	K18064|2.68506e-76|maj:MAA_05145|K18064 arsenical-resistance protein 2 | (RefSeq) hypothetical protein	--	Rhodanese-like protein [Ophiocordyceps sinensis CO18]
gene-G6O67_004325	2.93486e-05	1.48191	up	Biological Process: lipid metabolic process (GO:0006629);; Molecular Function: phosphoric diester hydrolase activity (GO:0008081);;	--	--	LysM domain-containing protein [Ophiocordyceps sinensis CO18]
gene-G6O67_001436	0.00110599	1.03939	up	Molecular Function: lipid binding (GO:0008289);;	--	--	bactericidal permeability-increasing protein [Ophiocordyceps sinensis CO18]
gene-G6O67_000651	6.61682e-05	-1.27461	down	Molecular Function: ATP binding (GO:0005524);; Molecular Function: methyltransferase activity (GO:0008168);; Molecular Function: D-alanine-D-alanine ligase activity (GO:0008716);; Biological Process: methylation (GO:0032259);; Molecular Function: metal ion binding (GO:0046872);;	--	--	hypothetical protein EURHEDRAFT_467927 [Aspergillus ruber CBS 135680]
Ophiocordyceps_sinensis_newGene_255	8.73375e-06	-1.21372	down	Molecular Function: kinase activity (GO:0016301);; Biological Process: phosphorylation (GO:0016310);;	--	--	protein kinase subdomain-containing protein [Ophiocordyceps sinensis CO18]
gene-G6O67_005415	0.00507922	1.03284	up	Cellular Component: integral component of membrane (GO:0016021);;	--	--	hypothetical protein OCS_03444 [Ophiocordyceps sinensis CO18]
gene-G6O67_003586	4.41345e-05	1.16883	up	Molecular Function: chitinase activity (GO:0004568);; Biological Process: carbohydrate metabolic process (GO:0005975);; Biological Process: chitin catabolic process (GO:0006032);;	K01183|1.36119e-60|tre:TRIREDRAFT_80833|K01183 chitinase [EC:3.2.1.14] | (RefSeq) chi18-5; hypothetical protein	Amino sugar and nucleotide sugar metabolism (ko00520)	chitinase, partial [Ophiocordyceps sinensis]
Ophiocordyceps_sinensis_newGene_1417	5.16174e-09	-3.61529	down	Cellular Component: integral component of membrane (GO:0016021);;	--	--	hypothetical protein RirG_164410 [Rhizophagus irregularis DAOM 197198w]
gene-G6O67_003326	0.00507391	1.36849	up	--	--	--	3-hydroxybutyryl-CoA dehydratase [Ophiocordyceps sinensis CO18]
gene-G6O67_002440	0.00246771	-1.1329	down	--	--	--	Uncharacterized protein TCAP_00755 [Tolypocladium capitatum]
gene-G6O67_000983	2.95777e-05	-1.16928	down	--	--	--	hypothetical protein OCS_01844 [Ophiocordyceps sinensis CO18]
gene-G6O67_000223	0.00380758	1.28045	up	--	--	--	hypothetical protein OCS_02271 [Ophiocordyceps sinensis CO18]
gene-G6O67_004277	0.00552624	-1.31246	down	--	--	--	hypothetical protein OCS_02523 [Ophiocordyceps sinensis CO18]
gene-G6O67_004833	0.000381416	1.22099	up	Molecular Function: RNA polymerase II transcription factor activity, sequence-specific DNA binding (GO:0000981);; Cellular Component: nucleus (GO:0005634);; Biological Process: regulation of transcription from RNA polymerase II promoter (GO:0006357);; Molecular Function: zinc ion binding (GO:0008270);;	--	--	hypothetical protein OCS_01728 [Ophiocordyceps sinensis CO18]
gene-G6O67_004612	2.00518e-05	-2.08407	down	--	--	--	hypothetical protein OCS_00397 [Ophiocordyceps sinensis CO18]
gene-G6O67_004345	0.000570746	1.07171	up	Cellular Component: integral component of membrane (GO:0016021);;	--	--	cellobiose dehydrogenase [Ophiocordyceps sinensis CO18]
gene-G6O67_003805	0.000492754	1.01373	up	Biological Process: tryptophan metabolic process (GO:0006568);;	--	--	Kynurenine formamidase [Tolypocladium capitatum]
gene-G6O67_002876	0.00334753	1.1529	up	--	--	--	hypothetical protein Cob_04175 [Colletotrichum orbiculare MAFF 240422]
gene-G6O67_005289	8.79551e-08	2.63735	up	Cellular Component: integral component of membrane (GO:0016021);; Biological Process: transmembrane transport (GO:0055085);;	--	--	major facilitator superfamily transporter [Ophiocordyceps sinensis CO18]
Ophiocordyceps_sinensis_newGene_1151	5.24412e-28	-3.35586	down	--	--	--	hypothetical protein OCS_06149 [Ophiocordyceps sinensis CO18]
gene-G6O67_007080	5.5136e-14	2.09612	up	--	--	--	DUF341 domain protein [Ophiocordyceps sinensis CO18]
gene-G6O67_007185	0.00234218	-2.01292	down	--	--	--	serine proteinase [Ophiocordyceps sinensis CO18]
gene-G6O67_007876	2.86059e-05	1.20918	up	Biological Process: proteolysis (GO:0006508);; Molecular Function: serine-type peptidase activity (GO:0008236);;	--	--	hypothetical protein CDD83_9830 [Cordyceps sp. RAO-2017]
gene-G6O67_000030	1.44102e-08	1.73544	up	Molecular Function: monooxygenase activity (GO:0004497);; Molecular Function: iron ion binding (GO:0005506);; Cellular Component: integral component of membrane (GO:0016021);; Molecular Function: oxidoreductase activity, acting on paired donors, with incorporation or reduction of molecular oxygen (GO:0016705);; Molecular Function: heme binding (GO:0020037);; Biological Process: oxidation-reductio…	--	--	ent-kaurene oxidase [Ophiocordyceps sinensis CO18]
gene-G6O67_004602	1.23866e-10	-1.29488	down	Molecular Function: serine-type endopeptidase activity (GO:0004252);; Biological Process: proteolysis (GO:0006508);;	K01279|0|maj:MAA_05542|K01279 tripeptidyl-peptidase I [EC:3.4.14.9] | (RefSeq) S8/S53 family peptidase	--	tripeptidyl peptidase precursor [Ophiocordyceps sinensis CO18]
gene-G6O67_004474	6.13923e-05	1.02949	up	Molecular Function: RNA polymerase II transcription factor activity, sequence-specific DNA binding (GO:0000981);; Cellular Component: nucleus (GO:0005634);; Biological Process: regulation of transcription from RNA polymerase II promoter (GO:0006357);; Molecular Function: zinc ion binding (GO:0008270);;	--	--	hypothetical protein HIM_02236 [Hirsutella minnesotensis 3608]
gene-G6O67_007714	0.00472462	-1.53137	down	--	--	--	hypothetical protein OCS_02214 [Ophiocordyceps sinensis CO18]
gene-G6O67_001040	3.16997e-05	1.03192	up	Molecular Function: ATP binding (GO:0005524);; Cellular Component: membrane (GO:0016020);; Molecular Function: phosphotransferase activity, alcohol group as acceptor (GO:0016773);;	--	--	alpha-galactosidase A [Ophiocordyceps sinensis CO18]
gene-G6O67_003650	0.00898001	1.76682	up	Molecular Function: peroxidase activity (GO:0004601);; Biological Process: response to oxidative stress (GO:0006979);; Molecular Function: heme binding (GO:0020037);; Biological Process: oxidation-reduction process (GO:0055114);; Biological Process: cellular oxidant detoxification (GO:0098869);;	--	--	peroxidase family protein [Ophiocordyceps sinensis CO18]
gene-G6O67_006185	2.86655e-84	-8.44069	down	--	--	--	hypothetical protein AKAW_07121 [Aspergillus kawachii IFO 4308]
gene-G6O67_000221	7.6044e-10	1.21411	up	Molecular Function: glycogen (starch) synthase activity (GO:0004373);; Biological Process: glycogen biosynthetic process (GO:0005978);;	K00693|0|maj:MAA_07866|K00693 glycogen synthase [EC:2.4.1.11] | (RefSeq) glycogen synthase	Starch and sucrose metabolism (ko00500)	glycogen synthase [Ophiocordyceps sinensis CO18]
gene-G6O67_001760	0.00418765	-1.91024	down	--	--	--	hypothetical protein OCS_06921 [Ophiocordyceps sinensis CO18]
gene-G6O67_007678	0.00680809	1.00373	up	--	K12199|3.15675e-77|maj:MAA_09006|K12199 vacuolar protein sorting-associated protein VTA1 | (RefSeq) hypothetical protein	Endocytosis (ko04144)	hypothetical protein HIM_05160 [Hirsutella minnesotensis 3608]
gene-G6O67_002878	0.00112584	-1.04575	down	--	--	--	hypothetical protein CDD83_7652 [Cordyceps sp. RAO-2017]
gene-G6O67_004455	6.34658e-05	-1.77501	down	Cellular Component: integral component of membrane (GO:0016021);;	--	--	SPX superfamily protein [Ophiocordyceps sinensis CO18]
gene-G6O67_000402	5.43955e-05	1.51491	up	Biological Process: fermentation (GO:0006113);; Cellular Component: integral component of membrane (GO:0016021);;	--	--	hypothetical protein OCS_02001 [Ophiocordyceps sinensis CO18]
gene-G6O67_006048	2.37991e-10	-1.20146	down	Molecular Function: RNA binding (GO:0003723);;	K20100|2.48621e-60|maw:MAC_03401|K20100 YTH domain-containing protein 1 | (RefSeq) YT521-B-like family protein	--	YT521-B-like family protein [Ophiocordyceps sinensis CO18]
gene-G6O67_002715	5.93048e-05	1.02477	up	Cellular Component: integral component of membrane (GO:0016021);; Molecular Function: substrate-specific transmembrane transporter activity (GO:0022891);; Biological Process: transmembrane transport (GO:0055085);;	--	--	hypothetical protein CDD83_10910 [Cordyceps sp. RAO-2017]
gene-G6O67_005212	2.98703e-11	-1.74619	down	Biological Process: carbohydrate transport (GO:0008643);; Cellular Component: integral component of membrane (GO:0016021);; Molecular Function: substrate-specific transmembrane transporter activity (GO:0022891);; Biological Process: transmembrane transport (GO:0055085);;	K08141|0|fpu:FPSE_07367|K08141 MFS transporter, SP family, general alpha glucoside:H+ symporter | (RefSeq) hypothetical protein	--	MRT, a raffinose family of oligosaccharides transporter [Ophiocordyceps sinensis CO18]
gene-G6O67_000482	0.000216397	-1.12425	down	Biological Process: cellular process (GO:0009987);; Biological Process: ribonucleoprotein complex biogenesis (GO:0022613);; Cellular Component: intracellular part (GO:0044424);;	K14763|2.51093e-125|nhe:NECHADRAFT_90849|K14763 H/ACA ribonucleoprotein complex non-core subunit NAF1 | (RefSeq) hypothetical protein	--	H/ACA ribonucleoprotein complex non-core subunit NAF1 [Tolypocladium ophioglossoides CBS 100239]
gene-G6O67_004747	0.0041364	1.04165	up	--	K18666|1.87022e-65|maj:MAA_05360|K18666 activating signal cointegrator complex subunit 1 | (RefSeq) hypothetical protein	--	hypothetical protein OCS_06054 [Ophiocordyceps sinensis CO18]
gene-G6O67_007930	0.00261583	1.20594	up	--	--	--	hypothetical protein OCS_01620 [Ophiocordyceps sinensis CO18]
gene-G6O67_000909	0.00232642	-1.07137	down	Molecular Function: C-4 methylsterol oxidase activity (GO:0000254);; Molecular Function: iron ion binding (GO:0005506);; Cellular Component: endoplasmic reticulum membrane (GO:0005789);; Cellular Component: plasma membrane (GO:0005886);; Biological Process: fatty acid biosynthetic process (GO:0006633);; Biological Process: ergosterol biosynthetic process (GO:0006696);; Cellular Component: integra…	K07750|0|maj:MAA_05070|K07750 methylsterol monooxygenase [EC:1.14.13.72] | (RefSeq) sterol desaturase-like protein	Steroid biosynthesis (ko00100);; Biosynthesis of antibiotics (ko01130)	C-4 sterol methyl oxidase [Ophiocordyceps sinensis CO18]
gene-G6O67_004323	2.31731e-05	1.78675	up	Biological Process: lipid metabolic process (GO:0006629);; Molecular Function: phosphoric diester hydrolase activity (GO:0008081);;	--	--	tat pathway signal sequence [Ophiocordyceps sinensis CO18]
gene-G6O67_007886	0.000840789	1.63267	up	--	--	--	malate dehydrogenase [Ophiocordyceps sinensis CO18]
gene-G6O67_000028	3.20356e-06	1.9001	up	Molecular Function: O-methyltransferase activity (GO:0008171);; Biological Process: methylation (GO:0032259);;	--	--	O-methyltransferase [Ophiocordyceps sinensis CO18]
gene-G6O67_005285	1.24053e-05	-1.18939	down	Biological Process: metabolic process (GO:0008152);; Molecular Function: transaminase activity (GO:0008483);;	K00826|4.92098e-162|maw:MAC_04541|K00826 branched-chain amino acid aminotransferase [EC:2.6.1.42] | (RefSeq) branched-chain-amino-acid aminotransferase	Cysteine and methionine metabolism (ko00270);; Valine, leucine and isoleucine degradation (ko00280);; Valine, leucine and isoleucine biosynthesis (ko00290);; Pantothenate and CoA biosynthesis (ko00770);; Biosynthesis of antibiotics (ko01130);; 2-Oxocarboxylic acid metabolism (ko01210);; Biosynthesis of amino acids (ko01230)	branched-chain-amino-acid aminotransferase 5 [Cenococcum geophilum 1.58]
gene-G6O67_001586	0.000278352	1.14973	up	--	--	--	hypothetical protein TOPH_05916 [Tolypocladium ophioglossoides CBS 100239]
gene-G6O67_008804	7.57944e-05	1.24003	up	Molecular Function: peptidase activity (GO:0008233);; Molecular Function: metal ion binding (GO:0046872);;	--	--	hypothetical protein HIM_07443 [Hirsutella minnesotensis 3608]
gene-G6O67_007827	1.46356e-08	1.76646	up	Molecular Function: RNA polymerase II transcription factor activity, sequence-specific DNA binding (GO:0000981);; Molecular Function: DNA binding (GO:0003677);; Cellular Component: nucleus (GO:0005634);; Biological Process: regulation of transcription from RNA polymerase II promoter (GO:0006357);; Molecular Function: zinc ion binding (GO:0008270);;	--	--	putative transcriptional regulatory protein [Tolypocladium ophioglossoides CBS 100239]
gene-G6O67_000769	1.51664e-08	-1.82201	down	Molecular Function: catalytic activity (GO:0003824);;	--	--	NHL repeat-containing protein [Ophiocordyceps sinensis CO18]
gene-G6O67_000622	0.000148946	1.41513	up	--	--	--	conserved hypothetical protein [Aspergillus flavus NRRL3357]
gene-G6O67_005272	3.11667e-05	1.25785	up	Biological Process: carbohydrate transport (GO:0008643);; Cellular Component: integral component of membrane (GO:0016021);; Molecular Function: substrate-specific transmembrane transporter activity (GO:0022891);; Biological Process: transmembrane transport (GO:0055085);;	--	--	maltose permease [Ophiocordyceps sinensis CO18]
gene-G6O67_004191	3.29732e-05	-1.10397	down	--	--	--	hypothetical protein M426DRAFT_76260 [Hypoxylon sp. CI-4A]
gene-G6O67_007822	3.02256e-06	1.16563	up	Molecular Function: monooxygenase activity (GO:0004497);; Molecular Function: iron ion binding (GO:0005506);; Molecular Function: oxidoreductase activity, acting on paired donors, with incorporation or reduction of molecular oxygen (GO:0016705);; Molecular Function: heme binding (GO:0020037);; Biological Process: oxidation-reduction process (GO:0055114);;	--	--	Cytochrome P450 [Ophiocordyceps sinensis CO18]
gene-G6O67_001976	0.00323147	1.02306	up	Cellular Component: nucleus (GO:0005634);; Biological Process: cellular process (GO:0009987);; Cellular Component: cell division site (GO:0032153);; Cellular Component: cytoplasmic part (GO:0044444);;	--	--	hypothetical protein CDD83_2769 [Cordyceps sp. RAO-2017]
gene-G6O67_000868	2.19878e-05	1.69866	up	Molecular Function: FMN binding (GO:0010181);; Molecular Function: oxidoreductase activity (GO:0016491);; Biological Process: oxidation-reduction process (GO:0055114);;	--	--	bli-3 [Ophiocordyceps sinensis CO18]
gene-G6O67_006090	9.15972e-14	2.339	up	Molecular Function: phosphorelay sensor kinase activity (GO:0000155);; Biological Process: phosphorelay signal transduction system (GO:0000160);; Molecular Function: ATP binding (GO:0005524);; Cellular Component: intracellular (GO:0005622);; Biological Process: signal transduction by protein phosphorylation (GO:0023014);;	--	--	ATPase-like, ATP-binding domain protein [Ophiocordyceps sinensis CO18]
gene-G6O67_003602	0.00572027	-1.09912	down	Cellular Component: integral component of membrane (GO:0016021);; Biological Process: transmembrane transport (GO:0055085);;	K08197|0|maw:MAC_09677|K08197 MFS transporter, SIT family, siderophore-iron:H+ symporter | (RefSeq) ferrichrome-type siderophore transporter	--	Siderochrome-iron transporter Sit1 [Tolypocladium paradoxum]
gene-G6O67_003262	0.00234218	-1.45609	down	Molecular Function: endonuclease activity (GO:0004519);; Biological Process: tRNA 3'-end processing (GO:0042780);; Cellular Component: intracellular membrane-bounded organelle (GO:0043231);; Biological Process: nucleic acid phosphodiester bond hydrolysis (GO:0090305);;	K00784|0|tre:TRIREDRAFT_61701|K00784 ribonuclease Z [EC:3.1.26.11] | (RefSeq) Hypothetical protein	RNA transport (ko03013)	Ribonuclease Z 1 [Tolypocladium ophioglossoides CBS 100239]
gene-G6O67_007454	1.23177e-05	1.13022	up	Cellular Component: membrane (GO:0016020);;	--	--	hypothetical protein HIM_04562 [Hirsutella minnesotensis 3608]
gene-G6O67_002035	4.86828e-07	-1.88936	down	Molecular Function: DNA binding (GO:0003677);; Molecular Function: metal ion binding (GO:0046872);;	--	--	zinc finger domain-containing protein [Ophiocordyceps sinensis CO18]
gene-G6O67_006276	0.00320447	-1.32444	down	Cellular Component: nucleus (GO:0005634);; Cellular Component: mitochondrial intermembrane space (GO:0005758);; Cellular Component: cytosol (GO:0005829);; Molecular Function: electron carrier activity (GO:0009055);; Biological Process: hydrogen peroxide-mediated programmed cell death (GO:0010421);; Biological Process: iron-sulfur cluster assembly (GO:0016226);; Biological Process: negative regula…	--	--	Fe-S cluster assembly protein dre2 [Hirsutella minnesotensis 3608]
Ophiocordyceps_sinensis_newGene_169	7.95427e-10	-2.46263	down	Cellular Component: integral component of membrane (GO:0016021);;	--	--	hypothetical protein OCS_03747 [Ophiocordyceps sinensis CO18]
Ophiocordyceps_sinensis_newGene_1906	0.000555877	-1.16714	down	--	--	--	hypothetical protein TOPH_08992 [Tolypocladium ophioglossoides CBS 100239]
gene-G6O67_007874	0.000443058	-1.89793	down	Molecular Function: monooxygenase activity (GO:0004497);; Biological Process: oxidation-reduction process (GO:0055114);; Molecular Function: FAD binding (GO:0071949);;	--	--	FAD binding domain containing protein [Ophiocordyceps sinensis CO18]
gene-G6O67_001652	0.000501206	1.25225	up	--	--	--	hypothetical protein OCS_06615 [Ophiocordyceps sinensis CO18]
gene-G6O67_008257	4.84792e-13	-3.13243	down	--	--	--	hypothetical protein OCS_03200 [Ophiocordyceps sinensis CO18]
Ophiocordyceps_sinensis_newGene_1507	4.59314e-46	-4.60138	down	--	--	--	hypothetical protein OCS_06380 [Ophiocordyceps sinensis CO18]
gene-G6O67_003604	0.00826713	-1.11575	down	--	--	--	NACHT and TPR domain protein [Ophiocordyceps sinensis CO18]
Ophiocordyceps_sinensis_newGene_2042	1.13119e-29	-5.8552	down	--	--	--	hypothetical protein OCS_04617 [Ophiocordyceps sinensis CO18]
gene-G6O67_003970	0.000370597	-1.22494	down	Molecular Function: transferase activity (GO:0016740);;	K05286|3.6257e-142|tre:TRIREDRAFT_80714|K05286 phosphatidylinositol glycan, class B [EC:2.4.1.-] | (RefSeq) glycosyltransferase family 22	Glycosylphosphatidylinositol(GPI)-anchor biosynthesis (ko00563)	GPI mannosyltransferase 3 [Hirsutella minnesotensis 3608]
gene-G6O67_008803	2.15425e-06	1.48396	up	Cellular Component: integral component of membrane (GO:0016021);;	--	--	INSIG domain-containing protein [Ophiocordyceps sinensis CO18]
gene-G6O67_005969	0.000768125	-1.30985	down	Molecular Function: ATP binding (GO:0005524);; Cellular Component: integral component of membrane (GO:0016021);; Molecular Function: hydrolase activity (GO:0016787);; Molecular Function: metal ion binding (GO:0046872);;	K01539|0|maj:MAA_02399|K01539 sodium/potassium-transporting ATPase subunit alpha [EC:3.6.3.9] | (RefSeq) ATPase, P-type phosphorylation site	--	Sodium/potassium-transporting ATPase subunit alpha-1 [Tolypocladium paradoxum]
gene-G6O67_008798	4.63562e-08	1.52339	up	--	--	--	hypothetical protein OCS_03670 [Ophiocordyceps sinensis CO18]
gene-G6O67_002478	7.24341e-05	1.18745	up	Cellular Component: fungal-type vacuole (GO:0000324);; Cellular Component: integral component of membrane (GO:0016021);;	--	--	hypothetical protein HIM_03957 [Hirsutella minnesotensis 3608]
gene-G6O67_004281	7.20542e-06	2.30172	up	--	--	--	UDP-glucose 6-dehydrogenase 5 [Tolypocladium paradoxum]
gene-G6O67_000533	0.001198	1.11542	up	Molecular Function: kinase activity (GO:0016301);; Biological Process: phosphorylation (GO:0016310);;	K13711|0|maj:MAA_06343|K13711 phosphatidylinositol 4-kinase type 2 [EC:2.7.1.67] | (RefSeq) phosphatidylinositol 3	Inositol phosphate metabolism (ko00562);; Phosphatidylinositol signaling system (ko04070)	phosphatidylinositol 4-kinase [Ophiocordyceps sinensis CO18]
Ophiocordyceps_sinensis_newGene_586	0.00353632	-1.88713	down	--	--	--	hypothetical protein OCS_06258 [Ophiocordyceps sinensis CO18]
gene-G6O67_000624	7.08426e-06	1.62213	up	--	--	--	hypothetical protein OCS_02574 [Ophiocordyceps sinensis CO18]
gene-G6O67_006713	0.000956237	1.31286	up	Molecular Function: methyltransferase activity (GO:0008168);; Biological Process: methylation (GO:0032259);;	--	--	methyltransferase [Ophiocordyceps sinensis CO18]
gene-G6O67_003416	0.000793045	-1.05415	down	--	--	--	HET-s/LopB domain-containing protein [Ophiocordyceps sinensis CO18]
gene-G6O67_006297	0.00136901	1.0649	up	Molecular Function: serine-type carboxypeptidase activity (GO:0004185);; Biological Process: proteolysis (GO:0006508);;	--	--	carboxypeptidase S1 [Ophiocordyceps sinensis CO18]
gene-G6O67_003840	1.09659e-11	2.06352	up	Molecular Function: oxidoreductase activity, acting on CH-OH group of donors (GO:0016614);; Molecular Function: flavin adenine dinucleotide binding (GO:0050660);; Biological Process: oxidation-reduction process (GO:0055114);;	--	--	hypothetical protein HIM_05047 [Hirsutella minnesotensis 3608]
gene-G6O67_005897	7.5401e-08	2.12844	up	--	--	--	hypothetical protein CDD83_2773 [Cordyceps sp. RAO-2017]
gene-G6O67_007909	0.00917929	1.19738	up	Cellular Component: membrane (GO:0016020);;	--	--	hypothetical protein AN5036.2 [Aspergillus nidulans FGSC A4]
gene-G6O67_006722	2.23033e-07	1.16411	up	Molecular Function: RNA polymerase II transcription factor activity, sequence-specific DNA binding (GO:0000981);; Molecular Function: DNA binding (GO:0003677);; Cellular Component: nucleus (GO:0005634);; Biological Process: regulation of transcription from RNA polymerase II promoter (GO:0006357);; Molecular Function: zinc ion binding (GO:0008270);;	--	--	hypothetical protein CDD83_7291 [Cordyceps sp. RAO-2017]
gene-G6O67_004393	1.49539e-07	2.43635	up	Cellular Component: cytosol (GO:0005829);; Biological Process: transcription-coupled nucleotide-excision repair (GO:0006283);; Cellular Component: Ddb1-Ckn1 complex (GO:0070912);;	K10570|0|nhe:NECHADRAFT_69414|K10570 DNA excision repair protein ERCC-8 | (RefSeq) hypothetical protein	Nucleotide excision repair (ko03420);; Ubiquitin mediated proteolysis (ko04120)	DNA excision repair protein ERCC-8 [Ophiocordyceps sinensis CO18]
gene-G6O67_001941	2.30529e-05	-1.03697	down	Molecular Function: protein serine/threonine kinase activity (GO:0004674);; Biological Process: protein phosphorylation (GO:0006468);;	--	--	serine/threonine protein kinase [Ophiocordyceps sinensis CO18]
gene-G6O67_000938	6.30137e-06	1.19203	up	Molecular Function: microtubule motor activity (GO:0003777);; Molecular Function: ATP binding (GO:0005524);; Biological Process: microtubule-based movement (GO:0007018);; Molecular Function: ATPase activity (GO:0016887);; Cellular Component: dynein complex (GO:0030286);;	K10413|0|maj:MAA_05129|K10413 dynein heavy chain 1, cytosolic | (RefSeq) cytoplasmic dynein heavy chain	Phagosome (ko04145)	Dynein heavy chain, cytoplasmic [Ophiocordyceps sinensis CO18]
gene-G6O67_005482	0.00017376	-1.23492	down	Molecular Function: protein-arginine deiminase activity (GO:0004668);; Molecular Function: calcium ion binding (GO:0005509);; Cellular Component: cytoplasm (GO:0005737);;	K01481|7.14905e-83|maj:MAA_10181|K01481 protein-arginine deiminase [EC:3.5.3.15] | (RefSeq) protein-arginine deiminase type-4	--	arginine deiminase type-3 [Ophiocordyceps sinensis CO18]
gene-G6O67_000878	2.54219e-13	-1.95273	down	--	--	--	hypothetical protein OCS_00991 [Ophiocordyceps sinensis CO18]
gene-G6O67_002248	0.00137671	-1.21153	down	Molecular Function: DNA binding (GO:0003677);; Cellular Component: nucleus (GO:0005634);; Biological Process: regulation of transcription, DNA-templated (GO:0006355);;	--	--	homeobox domain-containing protein [Ophiocordyceps sinensis CO18]
gene-G6O67_001541	8.00507e-09	2.31322	up	Biological Process: invasive growth in response to glucose limitation (GO:0001403);; Biological Process: meiotic cell cycle (GO:0007126);; Cellular Component: cytoplasmic side of plasma membrane (GO:0009898);; Biological Process: protein processing (GO:0016485);;	K20063|0|maw:MAC_07071|K20063 arrestin-related trafficking adapter 9 | (RefSeq) pH response protein PalF	--	pH-response regulator protein palF/RIM8 [Tolypocladium paradoxum]
gene-G6O67_006735	4.65715e-06	1.83218	up	Molecular Function: zinc ion binding (GO:0008270);; Molecular Function: oxidoreductase activity (GO:0016491);; Biological Process: oxidation-reduction process (GO:0055114);;	K00002|0|maw:MAC_09408|K00002 alcohol dehydrogenase (NADP+) [EC:1.1.1.2] | (RefSeq) NADP-dependent alcohol dehydrogenase C	Glycolysis / Gluconeogenesis (ko00010);; Pentose and glucuronate interconversions (ko00040);; Glycerolipid metabolism (ko00561);; Biosynthesis of antibiotics (ko01130)	NADP-dependent alcohol dehydrogenase C [Ophiocordyceps sinensis CO18]
gene-G6O67_004498	1.0606e-06	1.52008	up	Molecular Function: monooxygenase activity (GO:0004497);; Molecular Function: iron ion binding (GO:0005506);; Cellular Component: integral component of membrane (GO:0016021);; Molecular Function: oxidoreductase activity, acting on paired donors, with incorporation or reduction of molecular oxygen (GO:0016705);; Molecular Function: heme binding (GO:0020037);; Biological Process: oxidation-reductio…	--	--	Cytochrome P450 [Ophiocordyceps sinensis CO18]
gene-G6O67_004792	2.02927e-10	-1.21876	down	--	--	--	hypothetical protein OCS_03635 [Ophiocordyceps sinensis CO18]
gene-G6O67_001061	0.00159357	1.02369	up	--	--	--	Uncharacterized protein TPAR_01171 [Tolypocladium paradoxum]
gene-G6O67_007398	0.00860974	-1.04186	down	--	--	--	hypothetical protein HIM_01967 [Hirsutella minnesotensis 3608]
Ophiocordyceps_sinensis_newGene_427	2.07248e-05	-1.89082	down	--	--	--	hypothetical protein OCS_02036 [Ophiocordyceps sinensis CO18]
gene-G6O67_006186	8.66336e-17	-3.33022	down	Molecular Function: protein kinase activity (GO:0004672);; Molecular Function: ATP binding (GO:0005524);; Biological Process: protein phosphorylation (GO:0006468);;	--	--	CMGC/SRPK protein kinase [Ophiocordyceps sinensis CO18]
gene-G6O67_007465	4.91073e-05	1.12562	up	--	--	--	hypothetical protein HIM_04574 [Hirsutella minnesotensis 3608]
gene-G6O67_005610	5.39503e-16	-4.01565	down	--	--	--	hypothetical protein OCS_03124 [Ophiocordyceps sinensis CO18]
gene-G6O67_005133	1.10558e-07	1.42929	up	Molecular Function: nucleotide binding (GO:0000166);;	--	--	RNA recognition, RNP-1 [Ophiocordyceps sinensis CO18]
gene-G6O67_000206	0.00838156	1.41195	up	Molecular Function: hydrolase activity, acting on glycosyl bonds (GO:0016798);; Molecular Function: hydrolase activity, acting on carbon-nitrogen (but not peptide) bonds (GO:0016810);; Biological Process: xylan catabolic process (GO:0045493);;	--	--	polysaccharide deacetylase family protein [Ophiocordyceps sinensis CO18]
gene-G6O67_007844	1.2609e-07	-2.0413	down	Molecular Function: secondary active sulfate transmembrane transporter activity (GO:0008271);; Cellular Component: integral component of membrane (GO:0016021);; Biological Process: sulfate transmembrane transport (GO:1902358);;	K14708|0|cmt:CCM_00138|K14708 solute carrier family 26 (sodium-independent sulfate anion transporter), member 11 | (RefSeq) sulfate permease	--	sulfate permease [Ophiocordyceps sinensis CO18]
gene-G6O67_000441	0.000219834	1.41047	up	--	--	--	Heterokaryon incompatibility [Ophiocordyceps sinensis CO18]
gene-G6O67_007980	0.00101017	1.28257	up	Cellular Component: integral component of membrane (GO:0016021);;	--	--	hypothetical protein OCS_06893 [Ophiocordyceps sinensis CO18]
gene-G6O67_005184	0.00668607	1.23349	up	--	--	--	coiled-coil domain-containing protein [Ophiocordyceps sinensis CO18]
gene-G6O67_004082	3.52735e-10	-2.92098	down	--	K19219|1.49804e-163|afv:AFLA_067190|K19219 jumonji domain-containing protein 7 | (RefSeq) pla2g4b, putative	--	Transcription factor jumonji/aspartyl beta-hydroxylase [Ophiocordyceps sinensis CO18]

## Sheet: ST_vs_FB
Table S4. Differentially expressed genes (DEGs) in fruiting body stage compared with sclerotium stage. These genes were manually categorized according to their corresponding GO annotation, and KEGG annotation, NR annotation
#ID	FDR	log2FC	regulated	GO_annotation	KEGG_annotation	KEGG_pathway_annotation	NR_annotation
gene-G6O67_005279	6.87379e-05	1.43846	up	--	--	--	duf341 domain containing protein [Ophiocordyceps sinensis CO18]
gene-G6O67_008278	2.46922e-06	-1.29498	down	--	--	--	hypothetical protein OCS_02221 [Ophiocordyceps sinensis CO18]
gene-G6O67_001574	3.13872e-36	-2.66538	down	--	--	--	Short-chain dehydrogenase TIC 32, chloroplastic [Tolypocladium ophioglossoides CBS 100239]
gene-G6O67_001044	0.00856502	1.82772	up	Cellular Component: integral component of membrane (GO:0016021);;	--	--	Uncharacterized protein TOPH_09026 [Tolypocladium ophioglossoides CBS 100239]
gene-G6O67_006150	0.00151221	-1.1827	down	--	--	--	hypothetical protein OCS_04953 [Ophiocordyceps sinensis CO18]
gene-G6O67_004452	0.00201675	-1.26833	down	Molecular Function: transferase activity (GO:0016740);;	--	--	glycosyltransferase family 31 [Ophiocordyceps sinensis CO18]
gene-G6O67_001518	0.000107784	-1.63223	down	--	--	--	DUF726 domain-containing protein [Ophiocordyceps sinensis CO18]
gene-G6O67_005348	4.3712e-05	-3.09009	down	Biological Process: mitotic cell cycle G1 arrest in response to pheromone (GO:0000751);; Molecular Function: G-protein coupled receptor binding (GO:0001664);; Molecular Function: GTPase activity (GO:0003924);; Molecular Function: signal transducer activity (GO:0004871);; Molecular Function: GTP binding (GO:0005525);; Cellular Component: cytosol (GO:0005829);; Cellular Component: heterotrimeric G-…	K04640|0|maj:MAA_05603|K04640 guanine nucleotide-binding protein subunit alpha, other | (RefSeq) guanine nucleotide-binding protein alpha-2 subunit	--	Guanine nucleotide binding protein (G-protein), alpha subunit [Ophiocordyceps sinensis CO18]
gene-G6O67_008912	2.02818e-17	-7.31039	down	Cellular Component: integral component of membrane (GO:0016021);;	--	--	hypothetical protein TOPH_06357 [Tolypocladium ophioglossoides CBS 100239]
gene-G6O67_003155	8.80317e-40	9.49658	up	--	--	--	hypothetical protein OCS_01578 [Ophiocordyceps sinensis CO18]
gene-G6O67_001141	1.25468e-15	-1.60832	down	--	--	--	hypothetical protein TOPH_05779 [Tolypocladium ophioglossoides CBS 100239]
gene-G6O67_006176	0.00107683	-1.05721	down	Molecular Function: nucleic acid binding (GO:0003676);; Molecular Function: RNA-DNA hybrid ribonuclease activity (GO:0004523);; Biological Process: RNA phosphodiester bond hydrolysis, endonucleolytic (GO:0090502);;	K03469|3.6495e-83|maj:MAA_00386|K03469 ribonuclease HI [EC:3.1.26.4] | (RefSeq) Ribonuclease H domain protein	DNA replication (ko03030)	Ribonuclease H-like protein [Ophiocordyceps sinensis CO18]
Ophiocordyceps_sinensis_newGene_1749	4.74396e-05	4.45095	up	--	--	--	hypothetical protein OCS_06258 [Ophiocordyceps sinensis CO18]
gene-G6O67_007279	1.57911e-11	-1.85939	down	Molecular Function: hydrolase activity, hydrolyzing O-glycosyl compounds (GO:0004553);; Biological Process: carbohydrate metabolic process (GO:0005975);; Molecular Function: carbohydrate binding (GO:0030246);;	--	--	Concanavalin A-like lectin/glucanase [Ophiocordyceps sinensis CO18]
gene-G6O67_003385	0.000447332	-2.28237	down	--	--	--	hypothetical protein VFPFJ_00116 [Purpureocillium lilacinum]
gene-G6O67_005774	7.26241e-17	3.83024	up	--	--	--	protein related to gastric mucin [Ophiocordyceps sinensis CO18]
Ophiocordyceps_sinensis_newGene_1695	3.35052e-19	4.23567	up	--	--	--	hypothetical protein CDD83_9035 [Cordyceps sp. RAO-2017]
gene-G6O67_006198	0.00208586	2.3926	up	Molecular Function: dioxygenase activity (GO:0051213);; Biological Process: oxidation-reduction process (GO:0055114);;	K06912|1.16352e-120|pno:SNOG_11187|K06912 alpha-ketoglutarate-dependent 2,4-dichlorophenoxyacetate dioxygenase [EC:1.14.11.-] | (RefSeq) hypothetical protein	--	Taurine catabolism dioxygenase TauD/TfdA [Ophiocordyceps sinensis CO18]
gene-G6O67_004081	3.98634e-08	1.48475	up	Biological Process: maturation of SSU-rRNA from tricistronic rRNA transcript (SSU-rRNA, 5.8S rRNA, LSU-rRNA) (GO:0000462);; Molecular Function: adenylate kinase activity (GO:0004017);; Molecular Function: ATP binding (GO:0005524);; Cellular Component: nucleus (GO:0005634);; Cellular Component: cytoplasm (GO:0005737);; Biological Process: regulation of transcription, DNA-templated (GO:0006355);; M…	K18532|3.53726e-106|nhe:NECHADRAFT_101516|K18532 adenylate kinase [EC:2.7.4.3] | (RefSeq) hypothetical protein	Purine metabolism (ko00230);; Biosynthesis of antibiotics (ko01130);; Ribosome biogenesis in eukaryotes (ko03008)	DUF1671 domain-containing protein [Ophiocordyceps sinensis CO18]
gene-G6O67_001472	2.64087e-10	-2.92932	down	Molecular Function: oxidoreductase activity (GO:0016491);; Biological Process: oxidation-reduction process (GO:0055114);;	--	--	aldo/keto reductase [Ophiocordyceps sinensis CO18]
gene-G6O67_001589	0.00747531	-1.45418	down	Cellular Component: nucleus (GO:0005634);; Biological Process: DNA repair (GO:0006281);; Biological Process: cell cycle (GO:0007049);;	--	--	cell cycle checkpoint protein RAD17 [Ophiocordyceps sinensis CO18]
gene-G6O67_000115	0.000228169	1.03768	up	--	--	--	hypothetical protein OCS_05018 [Ophiocordyceps sinensis CO18]
gene-G6O67_007626	9.10862e-05	-2.83063	down	--	--	--	hypothetical protein CDD83_2717 [Cordyceps sp. RAO-2017]
gene-G6O67_006532	0.000201265	1.03175	up	--	--	--	hypothetical protein CDD83_9060 [Cordyceps sp. RAO-2017]
gene-G6O67_005153	0.00195808	2.74044	up	Molecular Function: amidinotransferase activity (GO:0015067);;	K00613|1.71293e-168|ure:UREG_04197|K00613 glycine amidinotransferase [EC:2.1.4.1] | (RefSeq) hypothetical protein	Glycine, serine and threonine metabolism (ko00260);; Arginine and proline metabolism (ko00330)	lysine amidinotransferase [Ophiocordyceps sinensis CO18]
gene-G6O67_006014	0.00591056	1.34289	up	--	--	--	hypothetical protein HIM_06894 [Hirsutella minnesotensis 3608]
gene-G6O67_004758	6.23476e-05	1.08416	up	Molecular Function: metal ion binding (GO:0046872);;	--	--	C2H2 finger domain-containing protein [Ophiocordyceps sinensis CO18]
gene-G6O67_006903	0.000209443	-1.21688	down	Biological Process: protein peptidyl-prolyl isomerization (GO:0000413);; Molecular Function: peptidyl-prolyl cis-trans isomerase activity (GO:0003755);;	K09579|6.90742e-44|maj:MAA_05905|K09579 peptidyl-prolyl cis-trans isomerase NIMA-interacting 4 [EC:5.2.1.8] | (RefSeq) Peptidyl-prolyl cis-trans isomerase, PpiC-type	--	Peptidyl-prolyl cis-trans isomerase PIN4 [Ophiocordyceps sinensis CO18]
gene-G6O67_006799	5.4448e-10	-1.1582	down	Molecular Function: phosphatidylinositol phospholipase C activity (GO:0004435);; Molecular Function: signal transducer activity (GO:0004871);; Cellular Component: cytosol (GO:0005829);; Biological Process: lipid catabolic process (GO:0016042);; Biological Process: cellular response to UV (GO:0034644);; Biological Process: intracellular signal transduction (GO:0035556);;	K05857|0|maw:MAC_06035|K05857 phosphatidylinositol phospholipase C, delta [EC:3.1.4.11] | (RefSeq) phosphoinositide-specific phospholipase C	Inositol phosphate metabolism (ko00562);; Phosphatidylinositol signaling system (ko04070);; AGE-RAGE signaling pathway in diabetic complications (ko04933)	phosphoinositide-specific phospholipase C [Ophiocordyceps sinensis CO18]
gene-G6O67_005214	8.31129e-13	-4.17555	down	--	--	--	hypothetical protein OCS_01291 [Ophiocordyceps sinensis CO18]
gene-G6O67_003542	0.000120711	2.4797	up	--	--	--	hypothetical protein OCS_00960 [Ophiocordyceps sinensis CO18]
gene-G6O67_003479	8.44103e-05	1.48655	up	Biological Process: mRNA export from nucleus (GO:0006406);; Cellular Component: proteasome regulatory particle, lid subcomplex (GO:0008541);; Biological Process: proteasome assembly (GO:0043248);;	K10881|1.42858e-06|maj:MAA_08658|K10881 26 proteasome complex subunit DSS1 | (RefSeq) dss1/sem1	Proteasome (ko03050);; Homologous recombination (ko03440)	hypothetical protein OCS_03236 [Ophiocordyceps sinensis CO18]
gene-G6O67_006407	0.000449351	1.9111	up	Cellular Component: integral component of membrane (GO:0016021);; Molecular Function: transmembrane transporter activity (GO:0022857);; Biological Process: transmembrane transport (GO:0055085);;	--	--	membrane transporter [Ophiocordyceps sinensis CO18]
gene-G6O67_004373	1.07894e-13	-4.49461	down	Molecular Function: monooxygenase activity (GO:0004497);; Molecular Function: iron ion binding (GO:0005506);; Molecular Function: oxidoreductase activity, acting on paired donors, with incorporation or reduction of molecular oxygen (GO:0016705);; Molecular Function: heme binding (GO:0020037);; Biological Process: oxidation-reduction process (GO:0055114);;	--	--	Cytochrome P450 [Ophiocordyceps sinensis CO18]
gene-G6O67_004477	4.09e-07	-2.81736	down	Molecular Function: monooxygenase activity (GO:0004497);; Biological Process: secondary metabolite biosynthetic process (GO:0044550);;	K03380|0|nte:NEUTE1DRAFT78296|K03380 phenol 2-monooxygenase [EC:1.14.13.7] | (RefSeq) NEUTE1DRAFT_78296; hypothetical protein	--	hypothetical protein GE21DRAFT_1254363 [Neurospora crassa]
gene-G6O67_002453	2.32746e-17	1.71027	up	Molecular Function: kinase activity (GO:0016301);; Biological Process: phosphorylation (GO:0016310);; Molecular Function: lyase activity (GO:0016829);;	K02510|1.13607e-164|maj:MAA_07226|K02510 4-hydroxy-2-oxoheptanedioate aldolase [EC:4.1.2.52] | (RefSeq) HpcH/HpaI aldolase/citrate lyase family protein	Tyrosine metabolism (ko00350)	HpcH/HpaI aldolase/citrate lyase family protein [Ophiocordyceps sinensis CO18]
gene-G6O67_004925	1.53951e-14	-2.33866	down	--	K06035|1.90104e-112|maj:MAA_00337|K06035 cyanamide hydratase [EC:4.2.1.69] | (RefSeq) Cyanamide hydratase, HD-type	Atrazine degradation (ko00791)	Cyanamide hydratase, HD-type [Ophiocordyceps sinensis CO18]
gene-G6O67_005980	0.000402567	-1.75375	down	Molecular Function: monooxygenase activity (GO:0004497);; Cellular Component: nucleus (GO:0005634);; Cellular Component: cytosol (GO:0005829);; Biological Process: oxidation-reduction process (GO:0055114);;	K10531|0|tre:TRIREDRAFT_23368|K10531 L-ornithine N5-oxygenase [EC:1.13.12.-] | (RefSeq) ornithine monooxygenase	--	ornithine monooxygenase [Ophiocordyceps sinensis CO18]
gene-G6O67_006782	1.42186e-28	-3.30236	down	Molecular Function: transferase activity, transferring glycosyl groups (GO:0016757);;	K10798|0|tre:TRIREDRAFT_22115|K10798 poly [ADP-ribose] polymerase [EC:2.4.2.30] | (RefSeq) hypothetical protein	Base excision repair (ko03410)	hypothetical protein HIM_06126 [Hirsutella minnesotensis 3608]
gene-G6O67_005812	0.0033748	-1.24827	down	--	--	--	Uncharacterized protein TPAR_03755 [Tolypocladium paradoxum]
gene-G6O67_007525	0.000377131	-1.0768	down	--	--	--	Nibrin [Tolypocladium paradoxum]
gene-G6O67_007067	3.73834e-05	-1.40645	down	--	--	--	hypothetical protein OCS_01133 [Ophiocordyceps sinensis CO18]
Ophiocordyceps_sinensis_newGene_956	7.69634e-28	8.342	up	--	--	--	hypothetical protein OCS_06059 [Ophiocordyceps sinensis CO18]
gene-G6O67_001128	0.000229802	-1.10041	down	Molecular Function: zinc ion binding (GO:0008270);; Molecular Function: oxidoreductase activity (GO:0016491);; Biological Process: oxidation-reduction process (GO:0055114);;	--	--	hypothetical protein OCS_04769 [Ophiocordyceps sinensis CO18]
gene-G6O67_004157	3.84476e-05	-2.01738	down	Molecular Function: RNA polymerase II transcription factor activity, sequence-specific DNA binding (GO:0000981);; Cellular Component: nucleus (GO:0005634);; Biological Process: regulation of transcription from RNA polymerase II promoter (GO:0006357);; Molecular Function: zinc ion binding (GO:0008270);; Molecular Function: hydrolase activity (GO:0016787);; Molecular Function: carbon-nitrogen ligas…	K01426|0|maj:MAA_09596|K01426 amidase [EC:3.5.1.4] | (RefSeq) fatty-acid amide hydrolase	Arginine and proline metabolism (ko00330);; Phenylalanine metabolism (ko00360);; Tryptophan metabolism (ko00380)	Acetamidase [Tolypocladium capitatum]
gene-G6O67_000208	0.000987991	-1.1034	down	--	--	--	Uncharacterized protein TCAP_04541 [Tolypocladium capitatum]
gene-G6O67_000207	0.00369637	-1.46816	down	--	--	--	hypothetical protein OCS_04692 [Ophiocordyceps sinensis CO18]
gene-G6O67_004236	8.88819e-17	-1.74374	down	Biological Process: carbohydrate transport (GO:0008643);; Cellular Component: integral component of membrane (GO:0016021);; Molecular Function: transmembrane transporter activity (GO:0022857);; Biological Process: transmembrane transport (GO:0055085);;	K08178|0|maj:MAA_02781|K08178 MFS transporter, SHS family, lactate transporter | (RefSeq) lactate/pyruvate transporter	--	hypothetical protein HIM_00941 [Hirsutella minnesotensis 3608]
gene-G6O67_005954	6.0014e-14	1.61407	up	Molecular Function: RNA polymerase II transcription factor activity, sequence-specific DNA binding (GO:0000981);; Molecular Function: DNA binding (GO:0003677);; Molecular Function: orotidine-5'-phosphate decarboxylase activity (GO:0004590);; Cellular Component: nucleus (GO:0005634);; Cellular Component: cytosol (GO:0005829);; Biological Process: 'de novo' pyrimidine nucleobase biosynthetic proces…	K13421|0|maj:MAA_08855|K13421 uridine monophosphate synthetase [EC:2.4.2.10 4.1.1.23] | (RefSeq) orotidine-5'-monophosphate decarboxylase	Pyrimidine metabolism (ko00240)	orotidine-5&apos;-phosphate decarboxylase [Ophiocordyceps sinensis CO18]
gene-G6O67_003851	6.25697e-07	-1.03497	down	Cellular Component: Golgi membrane (GO:0000139);; Cellular Component: cytosol (GO:0005829);; Biological Process: Golgi to endosome transport (GO:0006895);; Cellular Component: integral component of membrane (GO:0016021);;	--	--	hypothetical protein HIM_01268 [Hirsutella minnesotensis 3608]
gene-G6O67_005350	0.000841703	-1.5155	down	--	--	--	WW/Rsp5/WWP [Ophiocordyceps sinensis CO18]
gene-G6O67_004177	1.28787e-19	2.54893	up	--	--	--	hypothetical protein SMAC_08908 [Sordaria macrospora k-hell]
Ophiocordyceps_sinensis_newGene_955	1.27561e-65	8.17828	up	--	--	--	hypothetical protein OCS_06059 [Ophiocordyceps sinensis CO18]
gene-G6O67_005629	1.90967e-09	-4.34549	down	Molecular Function: oxidoreductase activity (GO:0016491);; Molecular Function: coenzyme binding (GO:0050662);;	--	--	hypothetical protein CDD83_7662 [Cordyceps sp. RAO-2017]
gene-G6O67_006219	1.19786e-12	3.91968	up	Cellular Component: integral component of membrane (GO:0016021);;	--	--	hypothetical protein OCS_06207 [Ophiocordyceps sinensis CO18]
gene-G6O67_005473	0.00297771	1.3341	up	--	--	--	NAD(P)-binding domain protein [Ophiocordyceps sinensis CO18]
gene-G6O67_005314	0.000265063	-1.24931	down	--	--	--	hypothetical protein K441DRAFT_674875 [Cenococcum geophilum 1.58]
gene-G6O67_004173	4.0329e-10	2.12804	up	Molecular Function: oxidoreductase activity (GO:0016491);; Biological Process: oxidation-reduction process (GO:0055114);;	--	--	oxidoreductase [Ophiocordyceps sinensis CO18]
gene-G6O67_008835	2.00523e-07	1.65973	up	Molecular Function: voltage-gated chloride channel activity (GO:0005247);; Biological Process: chloride transport (GO:0006821);; Cellular Component: integral component of membrane (GO:0016021);; Biological Process: regulation of anion transmembrane transport (GO:1903959);;	K05012|0|maw:MAC_05006|K05012 chloride channel 3/4/5 | (RefSeq) chloride channel protein 3	--	chloride channel protein 3 [Ophiocordyceps sinensis CO18]
gene-G6O67_002622	0.000747707	1.19857	up	Molecular Function: GTPase activator activity (GO:0005096);; Cellular Component: nucleus (GO:0005634);; Cellular Component: cytosol (GO:0005829);; Biological Process: negative regulation of septation initiation signaling (GO:0031030);; Biological Process: mitotic spindle orientation checkpoint (GO:0031578);; Biological Process: positive regulation of GTPase activity (GO:0043547);; Cellular Compon…	K02179|0|maj:MAA_03991|K02179 cell cycle arrest protein BUB2 | (RefSeq) Rab-GAP/TBC domain protein	Cell cycle - yeast (ko04111)	Rab-GAP/TBC domain protein [Ophiocordyceps sinensis CO18]
gene-G6O67_004506	0.000108384	-1.57933	down	--	--	--	hypothetical protein HIM_02214 [Hirsutella minnesotensis 3608]
gene-G6O67_000721	1.13379e-05	-1.87302	down	Cellular Component: integral component of membrane (GO:0016021);;	--	--	hypothetical protein OCS_05238 [Ophiocordyceps sinensis CO18]
gene-G6O67_003455	6.14182e-08	1.09514	up	--	--	--	Amidase [Ophiocordyceps sinensis CO18]
gene-G6O67_003802	7.08747e-05	1.98141	up	Cellular Component: nucleus (GO:0005634);; Cellular Component: cytosol (GO:0005829);; Molecular Function: nickel cation binding (GO:0016151);; Biological Process: urea metabolic process (GO:0019627);;	K03190|6.04192e-169|maw:MAC_00496|K03190 urease accessory protein | (RefSeq) urease accessory protein UreD	--	Uncharacterized protein TPAR_04762 [Tolypocladium paradoxum]
gene-G6O67_002915	0.000244846	-1.62516	down	Molecular Function: glycerone kinase activity (GO:0004371);; Molecular Function: ATP binding (GO:0005524);; Biological Process: glycerol metabolic process (GO:0006071);; Biological Process: phosphorylation (GO:0016310);;	--	--	Dihydroxyacetone kinase 1 [Tolypocladium ophioglossoides CBS 100239]
gene-G6O67_006635	2.57536e-21	-7.56726	down	--	--	--	hypothetical protein MANI_023157 [Metarhizium anisopliae]
gene-G6O67_006605	1.00556e-07	-2.69772	down	Molecular Function: monooxygenase activity (GO:0004497);; Molecular Function: iron ion binding (GO:0005506);; Cellular Component: integral component of membrane (GO:0016021);; Molecular Function: oxidoreductase activity, acting on paired donors, with incorporation or reduction of molecular oxygen (GO:0016705);; Molecular Function: heme binding (GO:0020037);; Biological Process: oxidation-reductio…	K10438|0|maw:MAC_02148|K10438 3-hydroxyphenylacetate 6-hydroxylase [EC:1.14.13.63] | (RefSeq) hypothetical protein	--	Cytochrome P450 [Ophiocordyceps sinensis CO18]
gene-G6O67_001110	3.80561e-09	1.38068	up	Biological Process: mitochondrial genome maintenance (GO:0000002);; Molecular Function: double-stranded DNA binding (GO:0003690);; Molecular Function: ketol-acid reductoisomerase activity (GO:0004455);; Biological Process: isoleucine biosynthetic process (GO:0009097);; Biological Process: valine biosynthetic process (GO:0009099);; Molecular Function: isomerase activity (GO:0016853);; Cellular Com…	K00053|0|nhe:NECHADRAFT_61259|K00053 ketol-acid reductoisomerase [EC:1.1.1.86] | (RefSeq) hypothetical protein	Valine, leucine and isoleucine biosynthesis (ko00290);; Pantothenate and CoA biosynthesis (ko00770);; Biosynthesis of antibiotics (ko01130);; 2-Oxocarboxylic acid metabolism (ko01210);; Biosynthesis of amino acids (ko01230)	Acetohydroxy acid isomeroreductase [Ophiocordyceps sinensis CO18]
gene-G6O67_003613	0.00514588	1.45145	up	--	--	--	hypothetical protein HIM_10267 [Hirsutella minnesotensis 3608]
gene-G6O67_003209	0.000149019	1.04728	up	Molecular Function: single-stranded DNA endodeoxyribonuclease activity (GO:0000014);; Biological Process: DNA catabolic process, endonucleolytic (GO:0000737);; Molecular Function: nucleic acid binding (GO:0003676);; Molecular Function: endoribonuclease activity (GO:0004521);; Cellular Component: mitochondrion (GO:0005739);; Biological Process: RNA catabolic process (GO:0006401);; Biological Proce…	K01173|1.24833e-171|cmt:CCM_05021|K01173 endonuclease G, mitochondrial | (RefSeq) mitochondrial nuclease	--	Mitochondrial nuclease [Hirsutella minnesotensis 3608]
gene-G6O67_005558	0.000634322	-1.16605	down	Cellular Component: nucleus (GO:0005634);; Cellular Component: cytoplasm (GO:0005737);; Biological Process: L-methionine salvage from S-adenosylmethionine (GO:0019284);; Biological Process: L-methionine salvage from methylthioadenosine (GO:0019509);; Molecular Function: S-methyl-5-thioribose-1-phosphate isomerase activity (GO:0046523);;	K08963|0|cmt:CCM_00840|K08963 methylthioribose-1-phosphate isomerase [EC:5.3.1.23] | (RefSeq) methylthioribose-1-phosphate isomerase	Cysteine and methionine metabolism (ko00270)	methylthioribose-1-phosphate isomerase [Ophiocordyceps sinensis CO18]
gene-G6O67_006818	3.19092e-11	4.58779	up	--	--	--	hypothetical protein OCS_04800 [Ophiocordyceps sinensis CO18]
gene-G6O67_004712	0.000154842	-1.03999	down	Cellular Component: Ino80 complex (GO:0031011);;	K11676|2.93084e-51|maw:MAC_08036|K11676 Ino eighty subunit 2 | (RefSeq) PAPA-1-like conserved region family protein	--	hypothetical protein OCS_00144 [Ophiocordyceps sinensis CO18]
gene-G6O67_006695	0.00144333	-1.09081	down	Biological Process: polysaccharide catabolic process (GO:0000272);; Cellular Component: extracellular region (GO:0005576);; Molecular Function: exo-1,4-beta-D-glucosaminidase activity (GO:0052761);;	K15855|0|maj:MAA_09634|K15855 exo-1,4-beta-D-glucosaminidase [EC:3.2.1.165] | (RefSeq) exo-beta-D-glucosaminidase	Amino sugar and nucleotide sugar metabolism (ko00520)	exo-beta-D-glucosaminidase [Ophiocordyceps sinensis CO18]
gene-G6O67_007091	0.000121656	1.98386	up	--	--	--	hypothetical protein OCS_05687 [Ophiocordyceps sinensis CO18]
gene-G6O67_003825	4.6333e-05	-2.26695	down	--	K06201|6.55451e-60|maw:MAC_00476|K06201 copper homeostasis protein | (RefSeq) copper homeostasis protein cutC	--	Copper homeostasis protein cutC, partial [Tolypocladium capitatum]
gene-G6O67_003688	0.000682163	-1.2417	down	Molecular Function: carboxypeptidase activity (GO:0004180);; Biological Process: proteolysis (GO:0006508);; Molecular Function: metallopeptidase activity (GO:0008237);; Molecular Function: dipeptidase activity (GO:0016805);; Molecular Function: tripeptidase activity (GO:0034701);;	K15428|0|maj:MAA_05655|K15428 Cys-Gly metallodipeptidase DUG1 [EC:3.4.13.-] | (RefSeq) Cys-Gly metallodipeptidase dug1	Glutathione metabolism (ko00480)	glutamate carboxypeptidase [Ophiocordyceps sinensis CO18]
gene-G6O67_003161	0.000435428	-1.78584	down	Biological Process: tRNA dihydrouridine synthesis (GO:0002943);; Cellular Component: nucleus (GO:0005634);; Cellular Component: mitochondrion (GO:0005739);; Molecular Function: tRNA dihydrouridine synthase activity (GO:0017150);; Molecular Function: flavin adenine dinucleotide binding (GO:0050660);; Biological Process: oxidation-reduction process (GO:0055114);;	K05542|0|maw:MAC_00361|K05542 tRNA-dihydrouridine synthase 1 [EC:1.3.1.88] | (RefSeq) dihydrouridine synthase family protein, putative	--	tRNA-dihydrouridine synthase [Ophiocordyceps sinensis CO18]
gene-G6O67_008113	6.31589e-05	3.24131	up	--	--	--	hypothetical protein OCS_04494 [Ophiocordyceps sinensis CO18]
gene-G6O67_003483	0.00107758	-1.08731	down	--	--	--	hypothetical protein TOPH_03277, partial [Tolypocladium ophioglossoides CBS 100239]
gene-G6O67_000848	1.16138e-07	3.55612	up	Cellular Component: integral component of membrane (GO:0016021);; Biological Process: transmembrane transport (GO:0055085);;	--	--	multidrug resistance protein Fnx1 [Ophiocordyceps sinensis CO18]
gene-G6O67_008037	2.62397e-06	1.07882	up	Biological Process: maturation of SSU-rRNA from tricistronic rRNA transcript (SSU-rRNA, 5.8S rRNA, LSU-rRNA) (GO:0000462);; Cellular Component: nucleolus (GO:0005730);; Cellular Component: 90S preribosome (GO:0030686);; Cellular Component: small-subunit processome (GO:0032040);;	K14782|6.81413e-132|maw:MAC_04745|K14782 protein AATF/BFR2 | (RefSeq) hypothetical protein	--	protein BFR2 [Ophiocordyceps sinensis CO18]
gene-G6O67_001624	0.00102594	-1.14187	down	Molecular Function: magnesium ion binding (GO:0000287);; Molecular Function: phospholipid-translocating ATPase activity (GO:0004012);; Molecular Function: ATP binding (GO:0005524);; Cellular Component: integral component of membrane (GO:0016021);; Biological Process: phospholipid translocation (GO:0045332);;	K01530|0|maw:MAC_03056|K01530 phospholipid-translocating ATPase [EC:3.6.3.1] | (RefSeq) P-type ATPase	--	Phospholipid-transporting ATPase [Tolypocladium paradoxum]
gene-G6O67_006177	2.44565e-19	-3.39191	down	--	--	--	hypothetical protein TRV_07156 [Trichophyton verrucosum HKI 0517]
gene-G6O67_001832	0.000362234	1.08367	up	Cellular Component: chromosome, centromeric region (GO:0000775);; Cellular Component: condensed nuclear chromosome (GO:0000794);; Cellular Component: protein complex (GO:0043234);; Cellular Component: nuclear chromosome part (GO:0044454);; Biological Process: homologous chromosome segregation (GO:0045143);; Biological Process: meiotic sister chromatid cohesion (GO:0051177);;	--	--	hypothetical protein HIM_05716 [Hirsutella minnesotensis 3608]
Ophiocordyceps_sinensis_newGene_1549	1.0055e-21	7.60475	up	--	--	--	hypothetical protein OCS_06149 [Ophiocordyceps sinensis CO18]
gene-G6O67_007895	1.93021e-18	3.37998	up	--	--	--	hypothetical protein HIM_08871 [Hirsutella minnesotensis 3608]
gene-G6O67_005292	1.1514e-10	2.0003	up	--	--	--	hypothetical protein OCS_03391 [Ophiocordyceps sinensis CO18]
gene-G6O67_002920	7.69453e-19	-1.62963	down	Molecular Function: DNA binding (GO:0003677);; Molecular Function: DNA ligase (ATP) activity (GO:0003910);; Molecular Function: ATP binding (GO:0005524);; Biological Process: DNA ligation (GO:0006266);; Biological Process: DNA repair (GO:0006281);; Biological Process: DNA recombination (GO:0006310);;	K10777|0|maj:MAA_09188|K10777 DNA ligase 4 [EC:6.5.1.1] | (RefSeq) ATP dependent DNA ligase domain protein	Non-homologous end-joining (ko03450)	DNA ligase, ATP-dependent [Ophiocordyceps sinensis CO18]
gene-G6O67_002204	0.0028852	1.00852	up	--	--	--	pre-mRNA-splicing factor spp2 [Ophiocordyceps sinensis CO18]
gene-G6O67_007046	1.15104e-07	-1.77217	down	Cellular Component: integral component of membrane (GO:0016021);;	--	--	hypothetical protein HIM_07063 [Hirsutella minnesotensis 3608]
Ophiocordyceps_sinensis_newGene_1022	0.00133324	-1.29229	down	--	K13107|5.3499e-07|fgr:FGSG_09419|K13107 RNA-binding motif protein, X-linked 2 | (RefSeq) hypothetical protein	--	RNA-binding motif protein, X-linked 2 [Tolypocladium ophioglossoides CBS 100239]
gene-G6O67_002862	4.59e-06	-1.26732	down	Molecular Function: prenyltransferase activity (GO:0004659);; Cellular Component: integral component of membrane (GO:0016021);;	--	--	UbiA prenyltransferase [Ophiocordyceps sinensis CO18]
gene-G6O67_003153	4.11763e-08	2.76914	up	Molecular Function: transferase activity (GO:0016740);;	--	--	phosphotransferase enzyme family protein [Ophiocordyceps sinensis CO18]
gene-G6O67_001708	5.11386e-08	1.88134	up	--	--	--	hypothetical protein FOTG_17992 [Fusarium oxysporum f. sp. vasinfectum 25433]
gene-G6O67_006966	7.55068e-05	1.44731	up	Cellular Component: nucleolus (GO:0005730);; Cellular Component: cytosol (GO:0005829);; Biological Process: rRNA processing (GO:0006364);;	K14791|0|maw:MAC_03758|K14791 periodic tryptophan protein 1 | (RefSeq) transducin family protein	--	transducin family protein [Ophiocordyceps sinensis CO18]
gene-G6O67_008121	1.3212e-10	1.42876	up	Biological Process: maturation of SSU-rRNA from tricistronic rRNA transcript (SSU-rRNA, 5.8S rRNA, LSU-rRNA) (GO:0000462);; Cellular Component: nucleolus (GO:0005730);; Cellular Component: 90S preribosome (GO:0030686);; Cellular Component: small-subunit processome (GO:0032040);;	K14788|0|nhe:NECHADRAFT_35871|K14788 ribosome biogenesis protein ENP2 | (RefSeq) hypothetical protein	--	WD repeat protein [Ophiocordyceps sinensis CO18]
gene-G6O67_003716	2.08469e-06	-1.50012	down	--	--	--	hypothetical protein OCS_00616 [Ophiocordyceps sinensis CO18]
gene-G6O67_001528	6.45743e-12	3.59664	up	Molecular Function: ATP binding (GO:0005524);; Cellular Component: nucleus (GO:0005634);; Cellular Component: cytosol (GO:0005829);; Biological Process: phosphorylation (GO:0016310);; Biological Process: D-gluconate catabolic process (GO:0046177);; Molecular Function: gluconokinase activity (GO:0046316);;	K00851|6.50532e-98|cmt:CCM_05895|K00851 gluconokinase [EC:2.7.1.12] | (RefSeq) glucokinase	Pentose phosphate pathway (ko00030);; Biosynthesis of antibiotics (ko01130);; Carbon metabolism (ko01200)	glucokinase [Ophiocordyceps sinensis CO18]
gene-G6O67_007460	5.31008e-20	-2.27062	down	--	--	--	Nucleoside diphosphate-linked moiety X motif 19, mitochondrial [Tolypocladium ophioglossoides CBS 100239]
gene-G6O67_007840	5.33212e-09	1.2677	up	--	--	--	protein kinase-like protein [Purpureocillium lilacinum]
gene-G6O67_007522	1.99949e-07	3.87765	up	--	--	--	hypothetical protein OCS_00772 [Ophiocordyceps sinensis CO18]
gene-G6O67_008223	1.14601e-07	-1.90506	down	Molecular Function: lactoylglutathione lyase activity (GO:0004462);; Cellular Component: nucleus (GO:0005634);; Cellular Component: cytoplasm (GO:0005737);; Biological Process: glutathione metabolic process (GO:0006749);; Biological Process: methylglyoxal catabolic process to D-lactate via S-lactoyl-glutathione (GO:0019243);; Molecular Function: metal ion binding (GO:0046872);;	K01759|0|tre:TRIREDRAFT_120424|K01759 lactoylglutathione lyase [EC:4.4.1.5] | (RefSeq) hypothetical protein	Pyruvate metabolism (ko00620)	lactoylglutathione lyase [Ophiocordyceps sinensis CO18]
gene-G6O67_002102	0.00400447	1.49344	up	--	--	--	hypothetical protein HIM_04881 [Hirsutella minnesotensis 3608]
Ophiocordyceps_sinensis_newGene_1234	9.27028e-30	8.54079	up	--	--	--	hypothetical protein OCS_06676 [Ophiocordyceps sinensis CO18]
gene-G6O67_007764	7.9891e-08	-1.83024	down	--	K15502|0|maj:MAA_09398|K15502 serine/threonine-protein phosphatase 6 regulatory ankyrin repeat subunit A | (RefSeq) Ankyrin repeat protein	--	hypothetical protein HIM_07490 [Hirsutella minnesotensis 3608]
gene-G6O67_002553	0.00156037	-1.46428	down	--	--	--	hypothetical protein OCS_02919 [Ophiocordyceps sinensis CO18]
gene-G6O67_001450	5.75309e-05	1.50018	up	--	--	--	hypothetical protein OCS_03941 [Ophiocordyceps sinensis CO18]
gene-G6O67_000684	0.000666659	1.40635	up	Molecular Function: DNA binding (GO:0003677);; Molecular Function: transcription factor activity, sequence-specific DNA binding (GO:0003700);; Biological Process: regulation of transcription, DNA-templated (GO:0006355);;	K12769|5.48426e-167|maw:MAC_08428|K12769 meiosis-specific transcription factor NDT80 | (RefSeq) NDT80 / PhoG like DNA-binding family protein	Meiosis - yeast (ko04113)	hypothetical protein CDD83_5398 [Cordyceps sp. RAO-2017]
gene-G6O67_000627	2.43326e-41	-3.38758	down	--	--	--	hypothetical protein OCS_02571 [Ophiocordyceps sinensis CO18]
gene-G6O67_003380	0.000157336	-1.07841	down	--	--	--	hypothetical protein OCS_02872 [Ophiocordyceps sinensis CO18]
Ophiocordyceps_sinensis_newGene_1823	2.35453e-13	3.85137	up	--	--	--	hypothetical protein OCS_06059 [Ophiocordyceps sinensis CO18]
gene-G6O67_003200	0.00809059	-1.09609	down	Cellular Component: lipid droplet (GO:0005811);; Biological Process: 3-keto-sphinganine metabolic process (GO:0006666);; Cellular Component: integral component of membrane (GO:0016021);; Biological Process: sphingolipid biosynthetic process (GO:0030148);; Molecular Function: 3-dehydrosphinganine reductase activity (GO:0047560);; Biological Process: oxidation-reduction process (GO:0055114);;	K04708|0|tre:TRIREDRAFT_107323|K04708 3-dehydrosphinganine reductase [EC:1.1.1.102] | (RefSeq) hypothetical protein	Sphingolipid metabolism (ko00600)	3-ketodihydrosphingosine reductase gsl-3 [Tolypocladium ophioglossoides CBS 100239]
gene-G6O67_003289	2.10991e-05	-1.02152	down	Molecular Function: beta-glucosidase activity (GO:0008422);; Biological Process: cellulose catabolic process (GO:0030245);; Molecular Function: scopolin beta-glucosidase activity (GO:0102483);;	K05349|0|maj:MAA_06098|K05349 beta-glucosidase [EC:3.2.1.21] | (RefSeq) beta-glucosidase 1 precursor	Cyanoamino acid metabolism (ko00460);; Starch and sucrose metabolism (ko00500)	Glycoside hydrolase, superfamily [Ophiocordyceps sinensis CO18]
gene-G6O67_004844	1.59993e-05	-1.73206	down	Biological Process: amino acid transmembrane transport (GO:0003333);; Molecular Function: amino acid transmembrane transporter activity (GO:0015171);; Cellular Component: integral component of membrane (GO:0016021);;	K16261|0|nhe:NECHADRAFT_42620|K16261 yeast amino acid transporter | (RefSeq) hypothetical protein	--	Dicarboxylic amino acid permease [Tolypocladium capitatum]
gene-G6O67_006344	2.40902e-09	1.86007	up	--	--	--	hypothetical protein TOPH_07828 [Tolypocladium ophioglossoides CBS 100239]
gene-G6O67_006894	5.92837e-10	-1.62263	down	Molecular Function: aminocarboxymuconate-semialdehyde decarboxylase activity (GO:0001760);; Biological Process: tryptophan metabolic process (GO:0006568);; Molecular Function: hydrolase activity (GO:0016787);; Molecular Function: metal ion binding (GO:0046872);; Biological Process: regulation of quinolinate biosynthetic process (GO:1904984);;	--	--	uracil-5-carboxylate decarboxylase [Ophiocordyceps sinensis CO18]
gene-G6O67_006879	9.12885e-11	2.57394	up	Biological Process: histidine biosynthetic process (GO:0000105);; Molecular Function: 1-(5-phosphoribosyl)-5-[(5-phosphoribosylamino)methylideneamino]imidazole-4-carboxamide isomerase activity (GO:0003949);;	K01814|5.43071e-162|nhe:NECHADRAFT_68561|K01814 phosphoribosylformimino-5-aminoimidazole carboxamide ribotide isomerase [EC:5.3.1.16] | (RefSeq) hypothetical protein	Histidine metabolism (ko00340);; Biosynthesis of amino acids (ko01230)	Phosphoribosylformimino-5-aminoimidazole carboxamide ribotide isomerase, eukaryotic [Ophiocordyceps sinensis CO18]
gene-G6O67_000934	1.87272e-23	-2.83138	down	Molecular Function: oxidoreductase activity (GO:0016491);; Biological Process: oxidation-reduction process (GO:0055114);;	K14729|0|tre:TRIREDRAFT_2392|K14729 multifunctional beta-oxidation protein [EC:4.2.1.- 1.1.1.-] | (RefSeq) hypothetical protein	--	Peroxisomal hydratase-dehydrogenase-epimerase [Hirsutella minnesotensis 3608]
gene-G6O67_003872	0.00328971	-1.15	down	Molecular Function: nucleic acid binding (GO:0003676);; Molecular Function: metal ion binding (GO:0046872);;	--	--	hypothetical protein HIM_01230 [Hirsutella minnesotensis 3608]
gene-G6O67_003241	0.000688202	-1.05635	down	Molecular Function: aminopeptidase activity (GO:0004177);; Biological Process: proteolysis (GO:0006508);; Molecular Function: metallopeptidase activity (GO:0008237);; Molecular Function: zinc ion binding (GO:0008270);;	K01267|0|fpu:FPSE_01590|K01267 aspartyl aminopeptidase [EC:3.4.11.21] | (RefSeq) hypothetical protein	--	Aspartyl aminopeptidase [Tolypocladium ophioglossoides CBS 100239]
gene-G6O67_008562	3.03917e-06	1.86651	up	Molecular Function: ATP binding (GO:0005524);; Molecular Function: magnesium-importing ATPase activity (GO:0015444);; Biological Process: magnesium ion transport (GO:0015693);; Cellular Component: integral component of membrane (GO:0016021);; Molecular Function: metal ion binding (GO:0046872);; Biological Process: magnesium ion transmembrane transport (GO:1903830);;	--	--	magnesium-translocating P-type ATPase family protein [Ophiocordyceps sinensis CO18]
gene-G6O67_000765	1.27253e-10	3.11581	up	--	--	--	hypothetical protein OCS_06719 [Ophiocordyceps sinensis CO18]
gene-G6O67_005950	0.00366906	-1.49454	down	--	--	--	protein related to hydroxyproline-rich glycoprotein [Ophiocordyceps sinensis CO18]
Ophiocordyceps_sinensis_newGene_403	2.20473e-08	-1.71074	down	--	--	--	Cytidine deaminase [Ophiocordyceps sinensis CO18]
gene-G6O67_000620	4.54959e-06	-1.20264	down	Biological Process: ribosomal large subunit assembly (GO:0000027);; Biological Process: maturation of LSU-rRNA from tricistronic rRNA transcript (SSU-rRNA, 5.8S rRNA, LSU-rRNA) (GO:0000463);; Biological Process: maturation of 5.8S rRNA from tricistronic rRNA transcript (SSU-rRNA, 5.8S rRNA, LSU-rRNA) (GO:0000466);; Molecular Function: RNA binding (GO:0003723);; Molecular Function: ATP-dependent R…	K14808|0|nhe:NECHADRAFT_91041|K14808 ATP-dependent RNA helicase DDX54/DBP10 [EC:3.6.4.13] | (RefSeq) hypothetical protein	--	ATP-dependent RNA helicase dbp10 [Ophiocordyceps sinensis CO18]
gene-G6O67_001866	0.00161529	1.05021	up	--	--	--	hypothetical protein OCS_00944 [Ophiocordyceps sinensis CO18]
gene-G6O67_005373	0.000755034	1.09354	up	Biological Process: endonucleolytic cleavage in ITS1 to separate SSU-rRNA from 5.8S rRNA and LSU-rRNA from tricistronic rRNA transcript (SSU-rRNA, 5.8S rRNA, LSU-rRNA) (GO:0000447);; Biological Process: endonucleolytic cleavage in 5'-ETS of tricistronic rRNA transcript (SSU-rRNA, 5.8S rRNA, LSU-rRNA) (GO:0000480);; Molecular Function: RNA binding (GO:0003723);; Cellular Component: nucleolus (GO:0…	K14765|1.18553e-145|maj:MAA_07029|K14765 U3 small nucleolar ribonucleoprotein protein LCP5 | (RefSeq) Sas10/Utp3/C1D-like protein	--	Sas10/Utp3/C1D-like protein [Ophiocordyceps sinensis CO18]
gene-G6O67_001764	0.0038085	-1.76707	down	--	--	--	hypothetical protein OCS_03139 [Ophiocordyceps sinensis CO18]
gene-G6O67_006833	1.45469e-06	-2.19921	down	Biological Process: metabolic process (GO:0008152);; Molecular Function: hydrolase activity (GO:0016787);;	--	--	isochorismatase domain-containing protein 2A [Purpureocillium lilacinum]
gene-G6O67_007942	2.40284e-08	1.10237	up	--	--	--	hypothetical protein OCS_03891 [Ophiocordyceps sinensis CO18]
gene-G6O67_005632	8.95881e-68	-7.70989	down	--	--	--	hypothetical protein XA68_13378 [Ophiocordyceps unilateralis]
gene-G6O67_001572	1.01143e-27	-2.74705	down	--	--	--	hypothetical protein OCS_06139 [Ophiocordyceps sinensis CO18]
gene-G6O67_000994	0.000139691	-1.7743	down	Molecular Function: damaged DNA binding (GO:0003684);; Molecular Function: methylated-DNA-[protein]-cysteine S-methyltransferase activity (GO:0003908);; Biological Process: DNA dealkylation involved in DNA repair (GO:0006307);; Biological Process: methylation (GO:0032259);;	K07443|4.64763e-66|nte:NEUTE1DRAFT45744|K07443 methylated-DNA-protein-cysteine methyltransferase related protein | (RefSeq) NEUTE1DRAFT_45744; hypothetical protein	--	Alkyltransferase-like protein 1 [Valsa mali var. pyri]
gene-G6O67_007426	0.00867686	-1.93342	down	--	K18064|2.29666e-20|maj:MAA_05145|K18064 arsenical-resistance protein 2 | (RefSeq) hypothetical protein	--	Rhodanese-like protein [Ophiocordyceps sinensis CO18]
gene-G6O67_005456	0.00926804	-1.33731	down	Molecular Function: ATP binding (GO:0005524);; Biological Process: DNA metabolic process (GO:0006259);; Biological Process: protein folding (GO:0006457);; Biological Process: cellular protein modification process (GO:0006464);; Molecular Function: small protein activating enzyme activity (GO:0008641);; Molecular Function: transferase activity (GO:0016740);; Molecular Function: single-stranded DNA…	K07393|0|maj:MAA_07012|K07393 putative glutathione S-transferase | (RefSeq) glutathione S-transferase	--	ubiquitin-activating enzyme [Ophiocordyceps sinensis CO18]
gene-G6O67_000477	6.20992e-44	9.84204	up	--	--	--	hypothetical protein OCS_02777 [Ophiocordyceps sinensis CO18]
gene-G6O67_003953	7.6955e-11	-1.69699	down	--	--	--	hypothetical protein OCS_04251 [Ophiocordyceps sinensis CO18]
gene-G6O67_008613	2.04209e-22	5.42742	up	--	--	--	Mob1/phocein [Ophiocordyceps sinensis CO18]
gene-G6O67_002863	3.83166e-06	-1.90498	down	Cellular Component: integral component of membrane (GO:0016021);;	--	--	GPCR, PTH11-type [Ophiocordyceps sinensis CO18]
gene-G6O67_005584	1.69359e-40	4.7594	up	--	--	--	lipase B precursor [Ophiocordyceps sinensis CO18]
gene-G6O67_006250	0.000764872	-1.55525	down	Cellular Component: membrane (GO:0016020);;	--	--	hypothetical protein OCS_05871 [Ophiocordyceps sinensis CO18]
gene-G6O67_003456	5.16467e-66	-7.63976	down	Molecular Function: monooxygenase activity (GO:0004497);; Molecular Function: iron ion binding (GO:0005506);; Cellular Component: integral component of membrane (GO:0016021);; Molecular Function: oxidoreductase activity, acting on paired donors, with incorporation or reduction of molecular oxygen (GO:0016705);; Molecular Function: heme binding (GO:0020037);; Biological Process: oxidation-reductio…	--	--	hypothetical protein CDD83_8795 [Cordyceps sp. RAO-2017]
gene-G6O67_004350	2.94099e-16	1.89923	up	Molecular Function: oxidoreductase activity (GO:0016491);; Molecular Function: phosphopantetheine binding (GO:0031177);; Biological Process: oxidation-reduction process (GO:0055114);;	--	--	hypothetical protein V502_02526, partial [Pseudogymnoascus sp. VKM F-4520 (FW-2644)]
gene-G6O67_007014	7.95321e-12	-3.02181	down	--	--	--	hypothetical protein X797_004126 [Metarhizium robertsii]
gene-G6O67_004470	2.20226e-32	-4.0408	down	Molecular Function: ATP binding (GO:0005524);; Biological Process: amino sugar metabolic process (GO:0006040);; Biological Process: proteolysis (GO:0006508);; Molecular Function: metallopeptidase activity (GO:0008237);; Biological Process: peptidoglycan turnover (GO:0009254);; Molecular Function: kinase activity (GO:0016301);; Biological Process: phosphorylation (GO:0016310);; Molecular Function:…	--	--	UPF0075 domain protein [Ophiocordyceps sinensis CO18]
gene-G6O67_004467	0.00133092	-1.89836	down	Molecular Function: DNA binding (GO:0003677);; Cellular Component: nucleus (GO:0005634);; Biological Process: regulation of transcription, DNA-templated (GO:0006355);; Molecular Function: zinc ion binding (GO:0008270);;	--	--	NAD(P)-binding domain protein [Ophiocordyceps sinensis CO18]
gene-G6O67_000446	4.35758e-05	-1.43197	down	Molecular Function: metal ion binding (GO:0046872);;	--	--	zinc finger domain-containing protein [Ophiocordyceps sinensis CO18]
gene-G6O67_000008	4.68064e-06	-1.91733	down	Molecular Function: kinase activity (GO:0016301);; Biological Process: phosphorylation (GO:0016310);;	--	--	Serine/threonine-protein kinase hal4, partial [Tolypocladium paradoxum]
Ophiocordyceps_sinensis_newGene_344	1.94412e-05	1.49422	up	Molecular Function: binding (GO:0005488);;	--	--	hypothetical protein OCS_02133 [Ophiocordyceps sinensis CO18]
gene-G6O67_003593	0.00849261	-2.4538	down	Molecular Function: arylsulfatase activity (GO:0004065);; Molecular Function: zinc ion binding (GO:0008270);; Molecular Function: beta-lactamase activity (GO:0008800);; Biological Process: antibiotic catabolic process (GO:0017001);; Molecular Function: alkyl sulfatase activity (GO:0018741);; Biological Process: dodecyl sulfate metabolic process (GO:0018909);; Molecular Function: protein dimerizat…	--	--	beta-lactamase domain-containing protein [Ophiocordyceps sinensis CO18]
gene-G6O67_000429	0.0012731	-3.43007	down	--	--	--	hypothetical protein OCS_05220 [Ophiocordyceps sinensis CO18]
gene-G6O67_005077	0.00482191	-1.31406	down	Molecular Function: potassium ion transmembrane transporter activity (GO:0015079);; Cellular Component: integral component of membrane (GO:0016021);; Biological Process: potassium ion transmembrane transport (GO:0071805);;	--	--	Potassium transport protein, high-affinity [Ophiocordyceps sinensis CO18]
gene-G6O67_006617	5.77068e-11	-5.10553	down	Molecular Function: ATP binding (GO:0005524);; Cellular Component: integral component of membrane (GO:0016021);; Molecular Function: ATPase activity, coupled to transmembrane movement of substances (GO:0042626);; Biological Process: transmembrane transport (GO:0055085);;	--	--	ABC transporter [Ophiocordyceps sinensis CO18]
gene-G6O67_006872	1.62115e-06	-1.12154	down	--	--	--	hypothetical protein OCS_01789 [Ophiocordyceps sinensis CO18]
gene-G6O67_006145	1.35046e-13	-1.40909	down	Molecular Function: catalase activity (GO:0004096);; Cellular Component: extracellular region (GO:0005576);; Cellular Component: cytoplasm (GO:0005737);; Biological Process: response to oxidative stress (GO:0006979);; Molecular Function: heme binding (GO:0020037);; Biological Process: hydrogen peroxide catabolic process (GO:0042744);; Molecular Function: metal ion binding (GO:0046872);; Biologica…	K03782|0|act:ACLA_044200|K03782 catalase-peroxidase [EC:1.11.1.21] | (RefSeq) bifunctional catalase-peroxidase Cat2	Phenylalanine metabolism (ko00360);; Tryptophan metabolism (ko00380)	Catalase-peroxidase [Hirsutella minnesotensis 3608]
gene-G6O67_007660	3.55096e-07	1.44605	up	--	--	--	hypothetical protein THAR02_00665 [Trichoderma harzianum]
gene-G6O67_000821	0.00436746	1.11659	up	Molecular Function: DNA binding (GO:0003677);;	--	--	APSES transcription factor Xbp1 [Ophiocordyceps sinensis CO18]
gene-G6O67_006282	2.03359e-05	-2.35047	down	--	--	--	hypothetical protein OCS_00901 [Ophiocordyceps sinensis CO18]
gene-G6O67_007732	1.57612e-20	4.00339	up	Molecular Function: RNA polymerase II transcription factor activity, sequence-specific DNA binding (GO:0000981);; Molecular Function: DNA binding (GO:0003677);; Cellular Component: nucleus (GO:0005634);; Biological Process: regulation of transcription from RNA polymerase II promoter (GO:0006357);; Molecular Function: zinc ion binding (GO:0008270);;	--	--	Zfr1 [Purpureocillium lilacinum]
gene-G6O67_006873	0.00161081	-1.05839	down	--	--	--	hypothetical protein OCS_01788 [Ophiocordyceps sinensis CO18]
gene-G6O67_005481	0.000694865	-1.63547	down	Cellular Component: integral component of membrane (GO:0016021);;	--	--	F-box domain-containing protein [Tolypocladium capitatum]
Ophiocordyceps_sinensis_newGene_346	1.63881e-20	-7.53193	down	Cellular Component: integral component of membrane (GO:0016021);;	--	--	hypothetical protein OCS_02130 [Ophiocordyceps sinensis CO18]
gene-G6O67_007981	0.00430705	-1.3434	down	Cellular Component: integral component of membrane (GO:0016021);;	--	--	hypothetical protein HIM_01928 [Hirsutella minnesotensis 3608]
gene-G6O67_008391	3.98605e-16	-1.86406	down	Cellular Component: integral component of membrane (GO:0016021);; Biological Process: transmembrane transport (GO:0055085);;	--	--	hypothetical protein CDD83_1773 [Cordyceps sp. RAO-2017]
gene-G6O67_007061	0.000955434	2.01799	up	--	--	--	Telomere length regulation protein [Ophiocordyceps sinensis CO18]
gene-G6O67_005788	2.34233e-07	1.74389	up	Molecular Function: hydrolase activity (GO:0016787);;	K08657|0|maj:MAA_02631|K08657 taspase, threonine aspartase, 1 [EC:3.4.25.-] | (RefSeq) threonine aspartase	--	asparaginase family protein [Ophiocordyceps sinensis CO18]
gene-G6O67_006020	0.000107739	1.57865	up	--	--	--	SRP40-C-like protein [Ophiocordyceps sinensis CO18]
gene-G6O67_000331	1.41564e-35	-2.97715	down	--	--	--	hypothetical protein HIM_02680 [Hirsutella minnesotensis 3608]
gene-G6O67_002060	1.19308e-05	-1.28289	down	--	--	--	hypothetical protein OCS_01715 [Ophiocordyceps sinensis CO18]
gene-G6O67_007821	0.00385587	-1.12477	down	Molecular Function: protein serine/threonine kinase activity (GO:0004674);; Molecular Function: ATP binding (GO:0005524);; Cellular Component: cytosol (GO:0005829);; Biological Process: positive regulation of G2/M transition of mitotic cell cycle (GO:0010971);; Biological Process: peptidyl-threonine phosphorylation (GO:0018107);; Biological Process: actin filament depolymerization (GO:0030042);; …	K21157|0|maw:MAC_05792|K21157 SNF1-activating kinase 1 [EC:2.7.11.1] | (RefSeq) serine/threonine protein kinase, putative	--	hypothetical protein CDD83_8745 [Cordyceps sp. RAO-2017]
gene-G6O67_004984	7.01963e-07	-4.91361	down	Molecular Function: FMN binding (GO:0010181);; Molecular Function: oxidoreductase activity (GO:0016491);; Biological Process: oxidation-reduction process (GO:0055114);;	--	--	NADH:flavin oxidoreductase/NADH oxidase [Ophiocordyceps sinensis CO18]
gene-G6O67_008761	6.03742e-05	-2.58326	down	Cellular Component: integral component of membrane (GO:0016021);;	--	--	hypothetical protein OCS_02125 [Ophiocordyceps sinensis CO18]
gene-G6O67_001929	2.16569e-06	5.03751	up	--	--	--	hypothetical protein THITE_160123 [Thielavia terrestris NRRL 8126]
Ophiocordyceps_sinensis_newGene_1859	1.45054e-10	5.88307	up	--	--	--	hypothetical protein OCS_01448 [Ophiocordyceps sinensis CO18]
Ophiocordyceps_sinensis_newGene_51	2.31105e-06	1.90494	up	--	--	--	hypothetical protein HIM_07493 [Hirsutella minnesotensis 3608]
gene-G6O67_004472	5.02409e-15	-2.23082	down	Molecular Function: catalytic activity (GO:0003824);; Molecular Function: coenzyme binding (GO:0050662);;	--	--	hypothetical protein HIM_02237 [Hirsutella minnesotensis 3608]
gene-G6O67_005369	5.53508e-15	-1.63871	down	Molecular Function: dolichyl-phosphate-glucose-glycolipid alpha-glucosyltransferase activity (GO:0004583);; Cellular Component: endoplasmic reticulum membrane (GO:0005789);; Biological Process: dolichol-linked oligosaccharide biosynthetic process (GO:0006488);; Cellular Component: integral component of membrane (GO:0016021);;	K03850|0|tre:TRIREDRAFT_56812|K03850 alpha-1,2-glucosyltransferase [EC:2.4.1.256] | (RefSeq) hypothetical protein	N-Glycan biosynthesis (ko00510)	glycosyltransferase family 59 protein [Ophiocordyceps sinensis CO18]
gene-G6O67_000501	2.08773e-24	-4.64819	down	Molecular Function: triglyceride lipase activity (GO:0004806);; Biological Process: lipid catabolic process (GO:0016042);;	--	--	Secretory lipase family protein [Ophiocordyceps sinensis CO18]
gene-G6O67_008027	1.12167e-06	-2.5348	down	Molecular Function: homogentisate 1,2-dioxygenase activity (GO:0004411);; Biological Process: L-phenylalanine catabolic process (GO:0006559);; Biological Process: tyrosine metabolic process (GO:0006570);; Biological Process: oxidation-reduction process (GO:0055114);;	K00451|0|tre:TRIREDRAFT_77739|K00451 homogentisate 1,2-dioxygenase [EC:1.13.11.5] | (RefSeq) homogentisate 1,2-dioxygenase	Tyrosine metabolism (ko00350)	Homogentisate 1,2-dioxygenase [Tolypocladium ophioglossoides CBS 100239]
gene-G6O67_005758	1.87851e-07	-1.35764	down	Molecular Function: structural molecule activity (GO:0005198);; Molecular Function: iron ion binding (GO:0005506);; Cellular Component: mitochondrial matrix (GO:0005759);; Biological Process: biotin biosynthetic process (GO:0009102);; Biological Process: iron-sulfur cluster assembly (GO:0016226);; Molecular Function: iron-sulfur cluster binding (GO:0051536);;	K13628|4.35501e-77|fgr:FGSG_10887|K13628 iron-sulfur cluster assembly protein | (RefSeq) hypothetical protein	--	iron sulfur assembly protein 1 [Ophiocordyceps sinensis CO18]
Ophiocordyceps_sinensis_newGene_1778	2.81612e-09	1.47353	up	--	--	--	hypothetical protein OCS_06795 [Ophiocordyceps sinensis CO18]
gene-G6O67_004946	4.8033e-06	1.38872	up	Cellular Component: mRNA cleavage and polyadenylation specificity factor complex (GO:0005847);; Biological Process: mRNA polyadenylation (GO:0006378);; Biological Process: mRNA cleavage (GO:0006379);;	K14402|0|maj:MAA_04920|K14402 cleavage and polyadenylation specificity factor subunit 2 | (RefSeq) Beta-Casp domain protein	mRNA surveillance pathway (ko03015)	Cleavage factor two protein 2 [Tolypocladium ophioglossoides CBS 100239]
gene-G6O67_005105	0.000503391	-1.42436	down	--	--	--	hypothetical protein OCS_06053 [Ophiocordyceps sinensis CO18]
gene-G6O67_002402	0.00122849	-1.1311	down	Molecular Function: Rho guanyl-nucleotide exchange factor activity (GO:0005089);; Biological Process: regulation of Rho protein signal transduction (GO:0035023);; Biological Process: positive regulation of GTPase activity (GO:0043547);;	--	--	rsp [Ophiocordyceps sinensis CO18]
gene-G6O67_005669	1.22454e-11	-1.55695	down	Molecular Function: translation initiation factor activity (GO:0003743);; Biological Process: translational initiation (GO:0006413);;	--	--	DNA replication initiation factor cdc45 [Ophiocordyceps sinensis CO18]
gene-G6O67_002203	4.38251e-06	-1.09409	down	Molecular Function: transferase activity (GO:0016740);; Biological Process: primary metabolic process (GO:0044238);; Biological Process: organic substance metabolic process (GO:0071704);;	--	--	hypothetical protein HIM_03380 [Hirsutella minnesotensis 3608]
gene-G6O67_002986	0.00110903	-1.15334	down	--	--	--	hypothetical protein OCS_01110 [Ophiocordyceps sinensis CO18]
gene-G6O67_003361	3.57389e-20	-5.47021	down	Molecular Function: monooxygenase activity (GO:0004497);; Cellular Component: integral component of membrane (GO:0016021);; Biological Process: oxidation-reduction process (GO:0055114);;	--	--	flavin-binding monooxygenase-like protein [Ophiocordyceps sinensis CO18]
gene-G6O67_005823	0.000873208	1.00417	up	Cellular Component: nucleus (GO:0005634);; Cellular Component: cytosol (GO:0005829);; Biological Process: protein folding (GO:0006457);; Cellular Component: prefoldin complex (GO:0016272);; Molecular Function: unfolded protein binding (GO:0051082);;	K09550|2.17908e-54|maw:MAC_03587|K09550 prefoldin subunit 4 | (RefSeq) Gim complex component GIM3-like protein	--	Gim complex component GIM3-like protein [Ophiocordyceps sinensis CO18]
gene-G6O67_006587	0.00182588	-1.3362	down	--	--	--	hypothetical protein OCS_01674 [Ophiocordyceps sinensis CO18]
gene-G6O67_007331	0.00111208	-1.467	down	Cellular Component: pre-autophagosomal structure (GO:0000407);; Cellular Component: nucleus (GO:0005634);; Cellular Component: cytosol (GO:0005829);; Biological Process: macroautophagy (GO:0016236);;	--	--	hypothetical protein VFPPC_13353 [Pochonia chlamydosporia 170]
Ophiocordyceps_sinensis_newGene_1282	1.36046e-48	4.0358	up	--	--	--	hypothetical protein OCS_06149 [Ophiocordyceps sinensis CO18]
gene-G6O67_004137	0.00376727	1.36753	up	Molecular Function: copper ion binding (GO:0005507);; Molecular Function: primary amine oxidase activity (GO:0008131);; Biological Process: amine metabolic process (GO:0009308);; Molecular Function: quinone binding (GO:0048038);; Biological Process: oxidation-reduction process (GO:0055114);;	K00276|0|maj:MAA_06882|K00276 primary-amine oxidase [EC:1.4.3.21] | (RefSeq) peroxisomal copper amine oxidase	Glycine, serine and threonine metabolism (ko00260);; Tyrosine metabolism (ko00350);; Phenylalanine metabolism (ko00360);; beta-Alanine metabolism (ko00410)	hypothetical protein HIM_05210 [Hirsutella minnesotensis 3608]
gene-G6O67_000753	0.00757352	-1.4545	down	Molecular Function: catalytic activity (GO:0003824);; Cellular Component: membrane (GO:0016020);; Molecular Function: molybdenum ion binding (GO:0030151);; Molecular Function: pyridoxal phosphate binding (GO:0030170);;	--	--	MOSC domain-containing protein [Ophiocordyceps sinensis CO18]
Ophiocordyceps_sinensis_newGene_1629	1.0331e-06	-2.40414	down	--	--	--	hypothetical protein OCS_00334 [Ophiocordyceps sinensis CO18]
gene-G6O67_007891	0.000178398	1.21145	up	Cellular Component: cytosol (GO:0005829);; Biological Process: intracellular protein transport (GO:0006886);; Molecular Function: Ran GTPase binding (GO:0008536);; Cellular Component: integral component of membrane (GO:0016021);; Cellular Component: nuclear membrane (GO:0031965);; Cellular Component: nuclear periphery (GO:0034399);;	K20221|0|tre:TRIREDRAFT_23193|K20221 importin-4 | (RefSeq) hypothetical protein	--	karyopherin Kap123 [Ophiocordyceps sinensis CO18]
gene-G6O67_008280	0.00155829	1.01166	up	Molecular Function: structural constituent of ribosome (GO:0003735);; Molecular Function: GTPase activity (GO:0003924);; Molecular Function: structural constituent of cytoskeleton (GO:0005200);; Molecular Function: GTP binding (GO:0005525);; Cellular Component: ribosome (GO:0005840);; Cellular Component: microtubule (GO:0005874);; Biological Process: translation (GO:0006412);; Biological Process:…	K07375|0|maj:MAA_02081|K07375 tubulin beta | (RefSeq) Tubulin beta chain	Phagosome (ko04145)	beta-tubulin [Ustilaginoidea virens]
gene-G6O67_003158	2.04105e-07	2.25692	up	--	--	--	hypothetical protein OCS_04633 [Ophiocordyceps sinensis CO18]
Ophiocordyceps_sinensis_newGene_1996	3.15314e-11	3.0099	up	--	--	--	hypothetical protein OCS_04266 [Ophiocordyceps sinensis CO18]
gene-G6O67_001761	2.56108e-55	9.35425	up	--	--	--	kinase-like protein [Ophiocordyceps sinensis CO18]
gene-G6O67_003457	1.39035e-14	5.74754	up	--	--	--	hypothetical protein XA68_12365 [Ophiocordyceps unilateralis]
gene-G6O67_008451	4.58548e-07	-1.52379	down	Cellular Component: mitochondrial proton-transporting ATP synthase complex, coupling factor F(o) (GO:0000276);; Molecular Function: zinc ion binding (GO:0008270);; Molecular Function: hydrogen ion transmembrane transporter activity (GO:0015078);; Biological Process: ATP synthesis coupled proton transport (GO:0015986);; Biological Process: galactose catabolic process (GO:0019388);; Biological Proc…	K00008|0|maj:MAA_00731|K00008 L-iditol 2-dehydrogenase [EC:1.1.1.14] | (RefSeq) L-arabinitol 4-dehydrogenase	Pentose and glucuronate interconversions (ko00040);; Fructose and mannose metabolism (ko00051)	Uncharacterized protein TCAP_05146 [Tolypocladium capitatum]
gene-G6O67_008277	2.82783e-06	-1.33736	down	Cellular Component: integral component of membrane (GO:0016021);;	--	--	hypothetical protein OCS_02222 [Ophiocordyceps sinensis CO18]
gene-G6O67_003467	8.94451e-12	1.68681	up	Molecular Function: glutamate dehydrogenase (NAD+) activity (GO:0004352);; Cellular Component: mitochondrion (GO:0005739);; Cellular Component: cytosol (GO:0005829);; Biological Process: glutamate catabolic process to 2-oxoglutarate (GO:0019551);; Biological Process: oxidation-reduction process (GO:0055114);;	K15371|0|maj:MAA_02480|K15371 glutamate dehydrogenase [EC:1.4.1.2] | (RefSeq) NAD-specific glutamate dehydrogenase	Arginine biosynthesis (ko00220);; Alanine, aspartate and glutamate metabolism (ko00250);; Taurine and hypotaurine metabolism (ko00430);; Nitrogen metabolism (ko00910)	NAD+ dependent glutamate dehydrogenase [Ophiocordyceps sinensis CO18]
gene-G6O67_004618	1.48046e-10	-3.06655	down	Molecular Function: hydrolase activity, acting on carbon-nitrogen (but not peptide) bonds, in linear amides (GO:0016811);;	K01455|0|maj:MAA_05530|K01455 formamidase [EC:3.5.1.49] | (RefSeq) formamidase-like protein	Cyanoamino acid metabolism (ko00460);; Glyoxylate and dicarboxylate metabolism (ko00630);; Nitrogen metabolism (ko00910);; Carbon metabolism (ko01200)	formamidase [Ophiocordyceps sinensis CO18]
gene-G6O67_000642	0.0023652	-1.47305	down	--	--	--	hypothetical protein OCS_02698 [Ophiocordyceps sinensis CO18]
gene-G6O67_004011	2.88764e-05	1.47704	up	Molecular Function: spermidine synthase activity (GO:0004766);; Cellular Component: cytosol (GO:0005829);; Biological Process: spermidine biosynthetic process (GO:0008295);; Cellular Component: integral component of membrane (GO:0016021);;	K00797|2.1767e-20|mbe:MBM_05335|K00797 spermidine synthase [EC:2.5.1.16] | (RefSeq) spermidine synthase	Cysteine and methionine metabolism (ko00270);; Arginine and proline metabolism (ko00330);; beta-Alanine metabolism (ko00410);; Glutathione metabolism (ko00480)	Spermine synthase [Ophiocordyceps sinensis CO18]
gene-G6O67_008760	1.05472e-06	-3.5955	down	Cellular Component: integral component of membrane (GO:0016021);;	--	--	hypothetical protein TOPH_06357 [Tolypocladium ophioglossoides CBS 100239]
gene-G6O67_003257	9.70666e-07	-1.12811	down	Molecular Function: binding (GO:0005488);;	--	--	hypothetical protein HIM_07728 [Hirsutella minnesotensis 3608]
gene-G6O67_000853	4.15358e-09	1.86759	up	Cellular Component: integral component of membrane (GO:0016021);;	K18158|0|maj:MAA_05069|K18158 nuclear control of ATPase protein 2 | (RefSeq) ATP synthase regulation protein NCA2	--	ATP synthase regulation protein NCA2 [Ophiocordyceps sinensis CO18]
gene-G6O67_007329	0.000682659	-1.06802	down	Biological Process: transport (GO:0006810);; Molecular Function: Rab guanyl-nucleotide exchange factor activity (GO:0017112);; Biological Process: positive regulation of GTPase activity (GO:0043547);; Cellular Component: TRAPPI protein complex (GO:1990070);; Cellular Component: TRAPPII protein complex (GO:1990071);; Cellular Component: TRAPPIII protein complex (GO:1990072);;	K20300|2.08263e-88|nhe:NECHADRAFT_79165|K20300 trafficking protein particle complex subunit 1 | (RefSeq) hypothetical protein	--	transport protein particle complex of the golgi, subunit bet5-like protein [Ophiocordyceps sinensis CO18]
gene-G6O67_005082	0.000752622	-1.71478	down	--	--	--	hypothetical protein OCS_03521 [Ophiocordyceps sinensis CO18]
gene-G6O67_008621	9.89654e-06	4.68735	up	--	--	--	NAD(P)-binding domain protein [Ophiocordyceps sinensis CO18]
gene-G6O67_000364	0.0019827	-1.15573	down	Molecular Function: kinase activity (GO:0016301);; Biological Process: phosphorylation (GO:0016310);;	--	--	pyruvate dehydrogenase kinase [Ophiocordyceps sinensis CO18]
gene-G6O67_002258	1.48058e-08	2.23939	up	Molecular Function: S-adenosylmethionine-dependent methyltransferase activity (GO:0008757);; Molecular Function: oxidoreductase activity (GO:0016491);; Biological Process: polyketide biosynthetic process (GO:0030639);; Molecular Function: phosphopantetheine binding (GO:0031177);; Biological Process: methylation (GO:0032259);; Biological Process: S-adenosylmethionine metabolic process (GO:0046500)…	--	--	Beta-ketoacyl synthase [Ophiocordyceps sinensis CO18]
gene-G6O67_006738	1.65652e-05	-1.04089	down	Cellular Component: integral component of membrane (GO:0016021);; Molecular Function: oxidoreductase activity, acting on the CH-CH group of donors (GO:0016627);; Biological Process: oxidation-reduction process (GO:0055114);;	K00236|6.41465e-83|maw:MAC_07317|K00236 succinate dehydrogenase (ubiquinone) cytochrome b560 subunit | (RefSeq) succinate dehydrogenase cytochrome b subunit	Citrate cycle (TCA cycle) (ko00020);; Oxidative phosphorylation (ko00190);; Biosynthesis of antibiotics (ko01130);; Carbon metabolism (ko01200)	Succinate dehydrogenase cytochrome B subunit, mitochondrial [Tolypocladium capitatum]
gene-G6O67_007301	9.71024e-06	1.00032	up	Molecular Function: nucleic acid binding (GO:0003676);; Molecular Function: zinc ion binding (GO:0008270);;	--	--	Zinc finger domain-containing protein, CCHC-type [Ophiocordyceps sinensis CO18]
gene-G6O67_007848	3.46547e-07	-3.64251	down	Biological Process: metabolic process (GO:0008152);; Molecular Function: carbon-sulfur lyase activity (GO:0016846);;	--	--	glutathione-dependent formaldehyde-activating gfa [Ophiocordyceps sinensis CO18]
gene-G6O67_006171	0.00277576	-3.3417	down	--	--	--	hypothetical protein OCS_01806 [Ophiocordyceps sinensis CO18]
gene-G6O67_006151	0.00143275	1.46888	up	--	--	--	hypothetical protein XA68_12884 [Ophiocordyceps unilateralis]
gene-G6O67_006598	4.0776e-07	2.55834	up	--	--	--	WD40 repeat 2 [Metarhizium robertsii ARSEF 23]
gene-G6O67_000131	1.89912e-30	-7.47694	down	Biological Process: metabolic process (GO:0008152);; Molecular Function: transferase activity (GO:0016740);; Molecular Function: phosphopantetheine binding (GO:0031177);;	--	--	polyketide synthase [Ophiocordyceps sinensis CO18]
gene-G6O67_004982	0.000406554	-1.04279	down	Molecular Function: oxidoreductase activity (GO:0016491);; Biological Process: oxidation-reduction process (GO:0055114);;	K13366|0|maj:MAA_04956|K13366 polyamine oxidase [EC:1.5.3.14 1.5.3.16 1.5.3.-] | (RefSeq) Amine oxidase	Arginine and proline metabolism (ko00330);; beta-Alanine metabolism (ko00410)	hypothetical protein HIM_02810 [Hirsutella minnesotensis 3608]
gene-G6O67_004143	0.00372902	-2.17301	down	Molecular Function: kinase activity (GO:0016301);; Biological Process: phosphorylation (GO:0016310);;	--	--	Protein kinase-like domain protein [Ophiocordyceps sinensis CO18]
gene-G6O67_004466	2.89151e-49	-6.06868	down	Molecular Function: RNA polymerase II transcription factor activity, sequence-specific DNA binding (GO:0000981);; Molecular Function: DNA binding (GO:0003677);; Molecular Function: monooxygenase activity (GO:0004497);; Cellular Component: nucleus (GO:0005634);; Biological Process: regulation of transcription from RNA polymerase II promoter (GO:0006357);; Molecular Function: zinc ion binding (GO:0…	K00480|0|maj:MAA_04889|K00480 salicylate hydroxylase [EC:1.14.13.1] | (RefSeq) salicylate hydroxylase	--	Putative transcriptional regulatory protein [Tolypocladium paradoxum]
gene-G6O67_005137	1.67789e-17	4.00896	up	Biological Process: dephosphorylation (GO:0016311);; Biological Process: ribose phosphate biosynthetic process (GO:0046390);; Molecular Function: sedoheptulose-bisphosphatase activity (GO:0050278);;	K15634|9.10187e-129|maw:MAC_07943|K15634 probable phosphoglycerate mutase [EC:5.4.2.12] | (RefSeq) phosphoglycerate mutase family protein	Glycolysis / Gluconeogenesis (ko00010);; Glycine, serine and threonine metabolism (ko00260);; Methane metabolism (ko00680);; Biosynthesis of antibiotics (ko01130);; Carbon metabolism (ko01200);; Biosynthesis of amino acids (ko01230)	phosphoglycerate mutase family protein [Ophiocordyceps sinensis CO18]
gene-G6O67_000699	2.29717e-06	-1.14327	down	Molecular Function: transferase activity (GO:0016740);; Cellular Component: intracellular membrane-bounded organelle (GO:0043231);; Cellular Component: cytoplasmic part (GO:0044444);;	--	--	hypothetical protein CDD80_4774 [Ophiocordyceps camponoti-rufipedis]
gene-G6O67_008491	4.03777e-13	3.23442	up	Biological Process: metabolic process (GO:0008152);; Molecular Function: carbon-sulfur lyase activity (GO:0016846);;	--	--	DUF636 domain protein [Ophiocordyceps sinensis CO18]
gene-G6O67_007648	0.000633064	1.191	up	Cellular Component: cytoplasm (GO:0005737);; Biological Process: ER to Golgi vesicle-mediated transport (GO:0006888);; Cellular Component: integral component of membrane (GO:0016021);;	--	--	Metallophosphoesterase domain protein [Ophiocordyceps sinensis CO18]
gene-G6O67_005943	3.0616e-24	-2.01185	down	Molecular Function: transcription factor activity, sequence-specific DNA binding (GO:0003700);; Biological Process: regulation of transcription, DNA-templated (GO:0006355);; Molecular Function: sequence-specific DNA binding (GO:0043565);;	--	--	hypothetical protein HIM_00166 [Hirsutella minnesotensis 3608]
gene-G6O67_005150	1.95863e-27	-8.51158	down	Molecular Function: hydrolase activity, acting on ester bonds (GO:0016788);;	K01114|0|maw:MAC_05695|K01114 phospholipase C [EC:3.1.4.3] | (RefSeq) extracellular phospholipase C	Inositol phosphate metabolism (ko00562);; Glycerophospholipid metabolism (ko00564);; Ether lipid metabolism (ko00565)	extracellular phospholipase C [Ophiocordyceps sinensis CO18]
gene-G6O67_001738	4.86488e-09	-1.36643	down	Biological Process: endonucleolytic cleavage in ITS1 to separate SSU-rRNA from 5.8S rRNA and LSU-rRNA from tricistronic rRNA transcript (SSU-rRNA, 5.8S rRNA, LSU-rRNA) (GO:0000447);; Biological Process: endonucleolytic cleavage to generate mature 5'-end of SSU-rRNA from (SSU-rRNA, 5.8S rRNA, LSU-rRNA) (GO:0000472);; Biological Process: endonucleolytic cleavage in 5'-ETS of tricistronic rRNA trans…	K16330|0|tre:TRIREDRAFT_54283|K16330 pseudouridylate synthase / pseudouridine kinase [EC:4.2.1.70 2.7.1.83] | (RefSeq) hypothetical protein	Pyrimidine metabolism (ko00240)	Uncharacterized protein TPAR_06564 [Tolypocladium paradoxum]
gene-G6O67_001816	0.00105745	-1.03791	down	--	--	--	hypothetical protein OCS_00803 [Ophiocordyceps sinensis CO18]
gene-G6O67_003079	0.00966809	-1.20113	down	Cellular Component: integral component of membrane (GO:0016021);;	--	--	hypothetical protein OCS_02113 [Ophiocordyceps sinensis CO18]
gene-G6O67_004407	4.22376e-07	-1.12786	down	Molecular Function: RNA polymerase II transcription factor activity, sequence-specific DNA binding (GO:0000981);; Cellular Component: nucleus (GO:0005634);; Biological Process: regulation of transcription from RNA polymerase II promoter (GO:0006357);; Molecular Function: zinc ion binding (GO:0008270);; Molecular Function: acetyltransferase activity (GO:0016407);;	--	--	hypothetical protein HIM_01106 [Hirsutella minnesotensis 3608]
gene-G6O67_007976	3.88641e-05	1.03975	up	Cellular Component: endoplasmic reticulum (GO:0005783);; Biological Process: nucleoside metabolic process (GO:0009116);; Molecular Function: guanine phosphoribosyltransferase activity (GO:0052657);;	K07101|2.11111e-123|maj:MAA_02344|K07101 uncharacterized protein | (RefSeq) xanthine phosphoribosyltransferase 1	--	xanthine phosphoribosyltransferase 1 [Ophiocordyceps sinensis CO18]
gene-G6O67_000344	1.37919e-07	2.68258	up	Molecular Function: aspartate-tRNA ligase activity (GO:0004815);; Molecular Function: ATP binding (GO:0005524);; Cellular Component: cytoplasm (GO:0005737);; Biological Process: aspartyl-tRNA aminoacylation (GO:0006422);;	K01876|0|maj:MAA_01125|K01876 aspartyl-tRNA synthetase [EC:6.1.1.12] | (RefSeq) aspartate--tRNA ligase	Aminoacyl-tRNA biosynthesis (ko00970)	hypothetical protein HIM_02718 [Hirsutella minnesotensis 3608]
gene-G6O67_001158	2.22108e-13	-2.08996	down	Molecular Function: biotin carboxylase activity (GO:0004075);; Molecular Function: ATP binding (GO:0005524);; Molecular Function: lyase activity (GO:0016829);; Molecular Function: metal ion binding (GO:0046872);;	K14541|0|nhe:NECHADRAFT_79968|K14541 urea carboxylase / allophanate hydrolase [EC:6.3.4.6 3.5.1.54] | (RefSeq) hypothetical protein	Arginine biosynthesis (ko00220);; Atrazine degradation (ko00791)	Urea amidolyase [Tolypocladium paradoxum]
gene-G6O67_006087	4.94402e-07	1.64463	up	--	--	--	membrane protein [Purpureocillium lilacinum]
gene-G6O67_003156	2.11727e-20	-3.53492	down	Molecular Function: oxidoreductase activity (GO:0016491);; Biological Process: oxidation-reduction process (GO:0055114);;	--	--	hypothetical protein CDD83_8772 [Cordyceps sp. RAO-2017]
gene-G6O67_000234	1.61202e-06	1.83192	up	Molecular Function: RNA polymerase II core promoter proximal region sequence-specific DNA binding (GO:0000978);; Molecular Function: transcriptional activator activity, RNA polymerase II core promoter proximal region sequence-specific binding (GO:0001077);; Cellular Component: nucleus (GO:0005634);; Cellular Component: cytosol (GO:0005829);; Biological Process: positive regulation of transcriptio…	--	--	hypothetical protein CDD83_3653 [Cordyceps sp. RAO-2017]
gene-G6O67_006170	1.15726e-06	-3.95367	down	--	--	--	hypothetical protein OCS_01805 [Ophiocordyceps sinensis CO18]
gene-G6O67_003001	8.44103e-05	1.22036	up	Biological Process: metabolic process (GO:0008152);; Cellular Component: integral component of membrane (GO:0016021);; Molecular Function: lyase activity (GO:0016829);; Biological Process: transmembrane transport (GO:0055085);;	--	--	Multidrug resistance protein fnx1 [Tolypocladium paradoxum]
gene-G6O67_004468	0.000272413	-1.38348	down	Molecular Function: DNA binding (GO:0003677);; Cellular Component: nucleus (GO:0005634);; Biological Process: transcription, DNA-templated (GO:0006351);; Molecular Function: zinc ion binding (GO:0008270);;	--	--	NAD(P)-binding domain protein [Ophiocordyceps sinensis CO18]
gene-G6O67_005102	3.73036e-09	2.60332	up	--	--	--	hypothetical protein VFPPC_15738 [Pochonia chlamydosporia 170]
gene-G6O67_004495	5.35262e-10	-1.52729	down	Cellular Component: integral component of membrane (GO:0016021);;	--	--	Mpv17/PMP22 family protein [Ophiocordyceps sinensis CO18]
gene-G6O67_003425	3.58604e-06	-2.2177	down	Molecular Function: kinase activity (GO:0016301);; Biological Process: phosphorylation (GO:0016310);;	--	--	Protein kinase-like domain protein [Ophiocordyceps sinensis CO18]
gene-G6O67_004981	2.04579e-14	-2.18172	down	Biological Process: amino acid transmembrane transport (GO:0003333);; Molecular Function: amino acid transmembrane transporter activity (GO:0015171);; Cellular Component: integral component of membrane (GO:0016021);;	--	--	amino acid permease [Purpureocillium lilacinum]
gene-G6O67_005326	4.05116e-09	1.22691	up	Biological Process: ribosomal small subunit assembly (GO:0000028);; Molecular Function: structural constituent of ribosome (GO:0003735);; Biological Process: translation (GO:0006412);; Cellular Component: cytosolic small ribosomal subunit (GO:0022627);; Molecular Function: metal ion binding (GO:0046872);;	K02978|1.80493e-53|vda:VDAG_01733|K02978 small subunit ribosomal protein S27e | (RefSeq) 40S ribosomal protein S27	Ribosome (ko03010)	40S ribosomal protein S27 [Verticillium alfalfae VaMs.102]
gene-G6O67_006778	9.73247e-06	1.58821	up	Molecular Function: DNA binding (GO:0003677);;	--	--	DNA-binding protein [Ophiocordyceps sinensis CO18]
gene-G6O67_006487	0.00854981	-1.32029	down	--	--	--	hypothetical protein OCS_04106 [Ophiocordyceps sinensis CO18]
gene-G6O67_004349	3.75433e-16	2.73439	up	Cellular Component: integral component of membrane (GO:0016021);; Biological Process: transmembrane transport (GO:0055085);;	--	--	Major facilitator superfamily domain, general substrate transporter [Ophiocordyceps sinensis CO18]
gene-G6O67_008301	7.36574e-08	-2.91106	down	Molecular Function: NAD+ binding (GO:0070403);;	--	--	hypothetical protein HIM_05990 [Hirsutella minnesotensis 3608]
gene-G6O67_000671	3.16424e-07	-1.35707	down	Molecular Function: phosphatidylethanolamine N-methyltransferase activity (GO:0004608);; Biological Process: phosphatidylcholine biosynthetic process (GO:0006656);; Cellular Component: integral component of membrane (GO:0016021);; Biological Process: methylation (GO:0032259);;	K16369|0|maw:MAC_08414|K16369 phosphatidylethanolamine N-methyltransferase [EC:2.1.1.17] | (RefSeq) hypothetical protein	Glycerophospholipid metabolism (ko00564)	Phosphatidylethanolamine N-methyltransferase, fungi [Ophiocordyceps sinensis CO18]
gene-G6O67_002560	0.00504787	1.1281	up	Cellular Component: nucleus (GO:0005634);; Biological Process: mRNA export from nucleus (GO:0006406);; Biological Process: peptidyl-arginine methylation, to asymmetrical-dimethyl arginine (GO:0019919);; Biological Process: positive regulation of transcription elongation from RNA polymerase II promoter (GO:0032968);; Molecular Function: protein-arginine omega-N monomethyltransferase activity (GO:0…	K11434|0|tre:TRIREDRAFT_80997|K11434 type I protein arginine methyltransferase [EC:2.1.1.319] | (RefSeq) RNA methylase	--	hypothetical protein CDD83_8147 [Cordyceps sp. RAO-2017]
gene-G6O67_004239	4.15096e-05	-1.16142	down	--	--	--	hypothetical protein OCS_03472 [Ophiocordyceps sinensis CO18]
gene-G6O67_000842	4.45859e-10	2.96421	up	Cellular Component: integral component of membrane (GO:0016021);;	--	--	family c-likeg-protein-coupled receptor protein [Purpureocillium lilacinum]
Ophiocordyceps_sinensis_newGene_2215	0.000157998	1.05713	up	--	--	--	ectomycorrhiza-upregulated zf-MYND domain-containing protein [Ophiocordyceps sinensis CO18]
gene-G6O67_004682	0.00380482	1.89457	up	Cellular Component: integral component of membrane (GO:0016021);;	--	--	hypothetical protein HIM_02111 [Hirsutella minnesotensis 3608]
gene-G6O67_007649	2.70738e-14	1.8715	up	--	--	--	hypothetical protein OCS_03904 [Ophiocordyceps sinensis CO18]
gene-G6O67_000460	7.09672e-06	-1.11708	down	--	--	--	hypothetical protein HIM_04659 [Hirsutella minnesotensis 3608]
gene-G6O67_006616	2.61662e-07	-1.72011	down	--	--	--	chaperone protein [Ophiocordyceps sinensis CO18]
gene-G6O67_001733	0.00229089	-2.23161	down	--	--	--	hypothetical protein OCS_06731 [Ophiocordyceps sinensis CO18]
gene-G6O67_001965	6.36736e-06	-1.49339	down	Molecular Function: ion binding (GO:0043167);;	--	--	Annexin A11 [Tolypocladium paradoxum]
gene-G6O67_008632	5.01888e-07	-2.45439	down	--	--	--	hypothetical protein HIM_02082 [Hirsutella minnesotensis 3608]
gene-G6O67_003278	8.19103e-06	1.30098	up	--	--	--	Uncharacterized protein TCAP_07368 [Tolypocladium capitatum]
gene-G6O67_000316	0.00513767	1.05901	up	Biological Process: negative regulation of transcription from RNA polymerase II promoter (GO:0000122);; Cellular Component: proteasome complex (GO:0000502);; Molecular Function: RNA polymerase II core promoter proximal region sequence-specific DNA binding (GO:0000978);; Molecular Function: transcriptional activator activity, RNA polymerase II core promoter proximal region sequence-specific bindin…	--	--	26S proteasome regulatory subunit-like protein [Ophiocordyceps sinensis CO18]
gene-G6O67_008314	0.00219521	2.71793	up	Cellular Component: membrane (GO:0016020);;	--	--	PaxU [Ophiocordyceps sinensis CO18]
gene-G6O67_008564	4.01954e-11	3.5881	up	Molecular Function: hydrolase activity (GO:0016787);;	--	--	NUDIX family hydrolase [Ophiocordyceps sinensis CO18]
gene-G6O67_005081	3.04653e-05	-2.03266	down	Cellular Component: integral component of membrane (GO:0016021);;	--	--	hypothetical protein OCS_03520 [Ophiocordyceps sinensis CO18]
gene-G6O67_006731	0.000713167	-1.67511	down	--	--	--	hypothetical protein HIM_06629 [Hirsutella minnesotensis 3608]
gene-G6O67_001970	0.000499844	-1.20169	down	Cellular Component: ribosome (GO:0005840);;	--	--	ribosomal protein L24E [Ophiocordyceps sinensis CO18]
gene-G6O67_004078	1.51229e-05	1.64658	up	Molecular Function: GTPase activity (GO:0003924);; Molecular Function: GTP binding (GO:0005525);; Cellular Component: nucleus (GO:0005634);; Cellular Component: cytosol (GO:0005829);; Biological Process: small GTPase mediated signal transduction (GO:0007264);; Biological Process: regulation of L-arginine import (GO:0010963);; Biological Process: lysine transport (GO:0015819);; Molecular Function:…	K07208|1.02924e-127|maj:MAA_11274|K07208 Ras homolog enriched in brain | (RefSeq) Peptidase cysteine/serine, trypsin-like protein	--	GTP-binding protein rhb1 [Tolypocladium ophioglossoides CBS 100239]
gene-G6O67_001361	0.00208715	1.17716	up	Cellular Component: integral component of membrane (GO:0016021);;	--	--	hypothetical protein CDD83_3805 [Cordyceps sp. RAO-2017]
gene-G6O67_006665	8.41614e-23	-4.43592	down	Molecular Function: metallocarboxypeptidase activity (GO:0004181);; Biological Process: proteolysis (GO:0006508);; Molecular Function: zinc ion binding (GO:0008270);; Cellular Component: integral component of membrane (GO:0016021);; Biological Process: transmembrane transport (GO:0055085);;	--	--	hypothetical protein CDD83_5908 [Cordyceps sp. RAO-2017]
gene-G6O67_002044	3.21402e-10	-1.2445	down	Molecular Function: transcription factor activity, sequence-specific DNA binding (GO:0003700);; Cellular Component: nucleus (GO:0005634);; Biological Process: regulation of transcription from RNA polymerase II promoter (GO:0006357);; Cellular Component: integral component of membrane (GO:0016021);; Molecular Function: sequence-specific DNA binding (GO:0043565);;	--	--	bZIP transcription factor (Fcr3) [Ophiocordyceps sinensis CO18]
gene-G6O67_004020	0.000350925	-1.06269	down	Biological Process: carbohydrate metabolic process (GO:0005975);; Molecular Function: transferase activity, transferring hexosyl groups (GO:0016758);; Biological Process: lipid glycosylation (GO:0030259);;	--	--	hypothetical protein CDD83_2291 [Cordyceps sp. RAO-2017]
Ophiocordyceps_sinensis_newGene_144	1.76091e-10	-3.13912	down	--	--	--	hypothetical protein OCS_01175 [Ophiocordyceps sinensis CO18]
gene-G6O67_000584	0.000915043	-1.63169	down	Cellular Component: integral component of membrane (GO:0016021);; Biological Process: transmembrane transport (GO:0055085);;	--	--	MFS transporter [Ophiocordyceps sinensis CO18]
gene-G6O67_008794	0.00409971	1.09975	up	Molecular Function: methyltransferase activity (GO:0008168);; Cellular Component: integral component of membrane (GO:0016021);; Biological Process: methylation (GO:0032259);;	K20238|0|maj:MAA_03402|K20238 sphingolipid C9-methyltransferase [EC:2.1.1.317] | (RefSeq) cyclopropane-fatty-acyl-phospholipid synthase	--	hypothetical protein CDD83_393 [Cordyceps sp. RAO-2017]
gene-G6O67_003418	0.00176715	1.13733	up	--	--	--	hypothetical protein OCS_01967 [Ophiocordyceps sinensis CO18]
gene-G6O67_004262	0.00077762	-1.07693	down	Cellular Component: nucleus (GO:0005634);; Cellular Component: cytosol (GO:0005829);; Molecular Function: N-acetyltransferase activity (GO:0008080);;	--	--	acetyltransferase [Ophiocordyceps sinensis CO18]
gene-G6O67_004683	4.70331e-07	2.31751	up	Cellular Component: integral component of membrane (GO:0016021);; Biological Process: transmembrane transport (GO:0055085);;	--	--	Major facilitator superfamily domain, general substrate transporter [Ophiocordyceps sinensis CO18]
gene-G6O67_000125	0.00045939	-1.01816	down	Biological Process: amino acid transmembrane transport (GO:0003333);; Molecular Function: amino acid transmembrane transporter activity (GO:0015171);; Cellular Component: integral component of membrane (GO:0016021);;	--	--	amino acid permease [Ophiocordyceps sinensis CO18]
gene-G6O67_001762	0.00307118	1.33618	up	Molecular Function: monooxygenase activity (GO:0004497);; Molecular Function: iron ion binding (GO:0005506);; Cellular Component: integral component of membrane (GO:0016021);; Molecular Function: oxidoreductase activity, acting on paired donors, with incorporation or reduction of molecular oxygen (GO:0016705);; Molecular Function: heme binding (GO:0020037);; Biological Process: oxidation-reductio…	--	--	cytochrome P450 [Ophiocordyceps sinensis CO18]
gene-G6O67_008792	1.26435e-21	2.65718	up	--	--	--	Uncharacterized protein TOPH_03078 [Tolypocladium ophioglossoides CBS 100239]
gene-G6O67_002069	7.31303e-15	-2.08194	down	--	--	--	hypothetical protein OCS_04326 [Ophiocordyceps sinensis CO18]
gene-G6O67_003496	0.00742306	1.6611	up	Cellular Component: integral component of membrane (GO:0016021);; Biological Process: transmembrane transport (GO:0055085);;	--	--	multidrug resistance protein fnx1 [Ophiocordyceps sinensis CO18]
gene-G6O67_004009	9.37679e-15	4.27612	up	--	--	--	hypothetical protein HIM_03241 [Hirsutella minnesotensis 3608]
gene-G6O67_003487	9.53896e-13	5.36729	up	Molecular Function: serine-type carboxypeptidase activity (GO:0004185);; Biological Process: proteolysis (GO:0006508);;	K01288|0|maw:MAC_04682|K01288 carboxypeptidase D [EC:3.4.16.6] | (RefSeq) serine-type carboxypeptidase	--	serine-type carboxypeptidase [Ophiocordyceps sinensis CO18]
gene-G6O67_008611	9.80029e-07	3.67268	up	Cellular Component: fungal-type vacuole (GO:0000324);; Biological Process: conjugation with cellular fusion (GO:0000747);; Cellular Component: plasma membrane (GO:0005886);; Biological Process: acetate transport (GO:0006846);; Molecular Function: glycerol channel activity (GO:0015254);; Biological Process: arsenite transport (GO:0015700);; Biological Process: glycerol transport (GO:0015793);; Cel…	K03441|7.33856e-165|maj:MAA_03113|K03441 aquaglyceroporin related protein, other eukaryote | (RefSeq) hypothetical protein	--	hypothetical protein HIM_08516 [Hirsutella minnesotensis 3608]
gene-G6O67_002868	5.56733e-09	-1.83031	down	Molecular Function: methyltransferase activity (GO:0008168);; Biological Process: methylation (GO:0032259);;	--	--	methyltransferase [Ophiocordyceps sinensis CO18]
gene-G6O67_005656	3.71159e-41	-4.24969	down	Cellular Component: integral component of membrane (GO:0016021);; Biological Process: transmembrane transport (GO:0055085);;	--	--	putative mfs transporter [Diplodia seriata]
Ophiocordyceps_sinensis_newGene_891	1.51288e-26	8.25322	up	Cellular Component: integral component of membrane (GO:0016021);;	--	--	hypothetical protein OCS_03747 [Ophiocordyceps sinensis CO18]
gene-G6O67_002773	1.19849e-05	1.48257	up	Molecular Function: nucleic acid binding (GO:0003676);; Molecular Function: ATP binding (GO:0005524);; Biological Process: DNA recombination (GO:0006310);; Molecular Function: ATP-dependent helicase activity (GO:0008026);;	K10901|0|tre:TRIREDRAFT_105031|K10901 bloom syndrome protein [EC:3.6.4.12] | (RefSeq) hypothetical protein	Homologous recombination (ko03440)	ATP-dependent DNA helicase recQ [Ophiocordyceps sinensis CO18]
gene-G6O67_004332	0.00071994	-1.37358	down	Molecular Function: nucleic acid binding (GO:0003676);; Molecular Function: ATP binding (GO:0005524);; Cellular Component: integral component of membrane (GO:0016021);; Molecular Function: hydrolase activity (GO:0016787);; Molecular Function: metal ion binding (GO:0046872);;	K01539|0|maj:MAA_07893|K01539 sodium/potassium-transporting ATPase subunit alpha [EC:3.6.3.9] | (RefSeq) ATPase, P-type phosphorylation site	--	Na/K ATPase alpha 1 subunit [Purpureocillium lilacinum]
gene-G6O67_003832	1.24403e-10	2.2104	up	Biological Process: cellular amino acid metabolic process (GO:0006520);;	K13278|0|tre:TRIREDRAFT_69290|K13278 60kDa lysophospholipase [EC:3.1.1.5 3.1.1.47 3.5.1.1] | (RefSeq) asparaginase	--	asparaginase [Ophiocordyceps sinensis CO18]
gene-G6O67_004389	2.06164e-05	-2.32574	down	--	--	--	hypothetical protein TOPH_05704 [Tolypocladium ophioglossoides CBS 100239]
gene-G6O67_005287	3.3188e-07	-2.49866	down	Molecular Function: DNA binding (GO:0003677);; Cellular Component: nucleus (GO:0005634);; Biological Process: transcription, DNA-templated (GO:0006351);; Molecular Function: zinc ion binding (GO:0008270);;	--	--	Transcription factor, fungi [Ophiocordyceps sinensis CO18]
gene-G6O67_003830	6.87379e-05	-1.48399	down	Molecular Function: protein serine/threonine kinase activity (GO:0004674);; Molecular Function: pyruvate dehydrogenase (acetyl-transferring) kinase activity (GO:0004740);; Cellular Component: mitochondrion (GO:0005739);; Biological Process: carbon utilization (GO:0015976);; Biological Process: peptidyl-serine phosphorylation (GO:0018105);; Biological Process: negative regulation of catalytic acti…	--	--	hypothetical protein HIM_00355 [Hirsutella minnesotensis 3608]
gene-G6O67_004994	0.00367473	-1.58513	down	Cellular Component: integral component of membrane (GO:0016021);;	--	--	hypothetical protein OCS_00058 [Ophiocordyceps sinensis CO18]
gene-G6O67_002786	0.000260338	1.99944	up	--	--	--	Uncharacterized protein TPAR_07427 [Tolypocladium paradoxum]
gene-G6O67_002473	0.00242837	-1.68968	down	--	--	--	hypothetical protein OCS_06291 [Ophiocordyceps sinensis CO18]
gene-G6O67_006486	3.85543e-42	-2.23705	down	Molecular Function: mRNA binding (GO:0003729);; Cellular Component: peroxisomal matrix (GO:0005782);; Biological Process: carbohydrate metabolic process (GO:0005975);; Biological Process: tricarboxylic acid cycle (GO:0006099);; Biological Process: malate metabolic process (GO:0006108);; Molecular Function: L-malate dehydrogenase activity (GO:0030060);;	K00026|0|fgr:FGSG_02504|K00026 malate dehydrogenase [EC:1.1.1.37] | (RefSeq) malate dehydrogenase	Citrate cycle (TCA cycle) (ko00020);; Cysteine and methionine metabolism (ko00270);; Pyruvate metabolism (ko00620);; Glyoxylate and dicarboxylate metabolism (ko00630);; Biosynthesis of antibiotics (ko01130);; Carbon metabolism (ko01200)	malate dehydrogenase [Ophiocordyceps sinensis CO18]
gene-G6O67_000075	0.000804687	1.10546	up	--	--	--	hypothetical protein OCS_04535 [Ophiocordyceps sinensis CO18]
gene-G6O67_006331	8.01207e-11	1.07712	up	--	--	--	hypothetical protein OCS_06726 [Ophiocordyceps sinensis CO18]
gene-G6O67_004914	2.07715e-12	1.71657	up	--	K20465|0|nhe:NECHADRAFT_60041|K20465 oxysterol-binding protein-related protein 9/10/11 | (RefSeq) hypothetical protein	--	oxysterol binding protein-like protein [Ophiocordyceps sinensis CO18]
gene-G6O67_003481	0.000159888	2.237	up	--	--	--	hypothetical protein HIM_02492 [Hirsutella minnesotensis 3608]
gene-G6O67_002454	7.09672e-06	1.33087	up	Molecular Function: lyase activity (GO:0016829);;	K02510|6.47182e-20|cim:CIMG_06990|K02510 4-hydroxy-2-oxoheptanedioate aldolase [EC:4.1.2.52] | (RefSeq) HpcH/HpaI aldolase/citrate lyase family protein	Tyrosine metabolism (ko00350)	4-hydroxy-2-oxo-heptane-1,7-dioate aldolase [Tolypocladium capitatum]
gene-G6O67_001426	3.04646e-25	-3.39159	down	Molecular Function: dihydroxy-acid dehydratase activity (GO:0004160);; Biological Process: branched-chain amino acid biosynthetic process (GO:0009082);;	K01687|0|maw:MAC_01595|K01687 dihydroxy-acid dehydratase [EC:4.2.1.9] | (RefSeq) dihydroxy-acid dehydratase	Valine, leucine and isoleucine biosynthesis (ko00290);; Pantothenate and CoA biosynthesis (ko00770);; Biosynthesis of antibiotics (ko01130);; 2-Oxocarboxylic acid metabolism (ko01210);; Biosynthesis of amino acids (ko01230)	dihydroxy-acid dehydratase [Purpureocillium lilacinum]
gene-G6O67_002990	0.000746516	3.02065	up	Cellular Component: integral component of membrane (GO:0016021);;	--	--	hem oxygenase-like, multi-helical [Ophiocordyceps sinensis CO18]
gene-G6O67_006064	0.00217644	1.20679	up	Molecular Function: zinc ion binding (GO:0008270);; Cellular Component: integral component of mitochondrial inner membrane (GO:0031305);; Molecular Function: N-acylphosphatidylethanolamine-specific phospholipase D activity (GO:0070290);; Biological Process: N-acylethanolamine metabolic process (GO:0070291);; Biological Process: N-acylphosphatidylethanolamine metabolic process (GO:0070292);;	--	--	N-acyl-phosphatidylethanolamine-hydrolyzing phospholipase D [Tolypocladium ophioglossoides CBS 100239]
gene-G6O67_007367	1.95928e-15	1.32519	up	--	--	--	hypothetical protein HIM_01708 [Hirsutella minnesotensis 3608]
gene-G6O67_008272	2.84239e-07	2.65666	up	Molecular Function: oxidoreductase activity (GO:0016491);; Molecular Function: metal ion binding (GO:0046872);; Biological Process: oxidation-reduction process (GO:0055114);;	--	--	hypothetical protein HIM_06016 [Hirsutella minnesotensis 3608]
gene-G6O67_001666	0.000227623	-1.77061	down	--	--	--	ankyrin repeat protein [Ophiocordyceps sinensis CO18]
gene-G6O67_007186	7.70018e-61	10.6476	up	--	--	--	hypothetical protein CDD83_8560 [Cordyceps sp. RAO-2017]
gene-G6O67_007835	0.000293723	1.39068	up	Cellular Component: nucleosome (GO:0000786);; Cellular Component: Swr1 complex (GO:0000812);; Molecular Function: RNA polymerase II core promoter proximal region sequence-specific DNA binding (GO:0000978);; Cellular Component: nuclear euchromatin (GO:0005719);; Cellular Component: mitochondrion (GO:0005739);; Biological Process: DNA-templated transcription, termination (GO:0006353);; Biological P…	K11251|9.04855e-71|maw:MAC_08510|K11251 histone H2A | (RefSeq) histone H2A	--	hypothetical protein CDD83_6314 [Cordyceps sp. RAO-2017]
gene-G6O67_007819	2.27029e-08	-1.63824	down	Molecular Function: catalytic activity (GO:0003824);; Biological Process: metabolic process (GO:0008152);;	--	--	hypothetical protein HIM_07926 [Hirsutella minnesotensis 3608]
gene-G6O67_003415	0.00092816	-1.15603	down	Molecular Function: serine-type endopeptidase activity (GO:0004252);; Cellular Component: cell wall (GO:0005618);; Biological Process: proteolysis (GO:0006508);; Cellular Component: membrane (GO:0016020);;	--	--	hypothetical protein HIM_04145 [Hirsutella minnesotensis 3608]
gene-G6O67_004818	1.23212e-05	1.33791	up	--	--	--	hypothetical protein OCS_06806 [Ophiocordyceps sinensis CO18]
gene-G6O67_004686	3.87702e-06	2.52217	up	--	--	--	spore coat assembly protein SafA [Ophiocordyceps sinensis CO18]
gene-G6O67_001730	7.28662e-06	-2.61985	down	--	--	--	hypothetical protein HIM_02455 [Hirsutella minnesotensis 3608]
gene-G6O67_004765	1.11065e-05	-1.52038	down	Cellular Component: membrane (GO:0016020);;	--	--	Uncharacterized protein TPAR_06881 [Tolypocladium paradoxum]
gene-G6O67_007693	0.000168393	-1.16962	down	Molecular Function: catalytic activity (GO:0003824);; Biological Process: metabolic process (GO:0008152);;	--	--	hypothetical protein CDD83_9539 [Cordyceps sp. RAO-2017]
gene-G6O67_000650	0.00127726	2.15707	up	Molecular Function: monooxygenase activity (GO:0004497);; Molecular Function: iron ion binding (GO:0005506);; Molecular Function: oxidoreductase activity, acting on paired donors, with incorporation or reduction of molecular oxygen (GO:0016705);; Molecular Function: heme binding (GO:0020037);; Biological Process: oxidation-reduction process (GO:0055114);;	--	--	Cytochrome P450 [Ophiocordyceps sinensis CO18]
Ophiocordyceps_sinensis_newGene_824	4.85428e-08	4.51589	up	--	--	--	hypothetical protein OCS_06258 [Ophiocordyceps sinensis CO18]
gene-G6O67_000451	3.63529e-07	1.55281	up	Biological Process: cellular process (GO:0009987);;	K15255|1.26386e-12|maj:MAA_11430|K15255 ATP-dependent DNA helicase PIF1 [EC:3.6.4.12] | (RefSeq) Sec1 family protein	--	hypothetical protein OCS_00317 [Ophiocordyceps sinensis CO18]
gene-G6O67_001347	0.0005845	1.16874	up	--	--	--	hypothetical protein OCS_06830 [Ophiocordyceps sinensis CO18]
Ophiocordyceps_sinensis_newGene_1304	1.60495e-27	2.68564	up	--	--	--	polyprotein [Ophiocordyceps sinensis CO18]
gene-G6O67_007647	4.87686e-06	1.5615	up	--	--	--	hypothetical protein OCS_03902 [Ophiocordyceps sinensis CO18]
gene-G6O67_004315	0.00776833	1.79038	up	--	--	--	hypothetical protein OCS_02453 [Ophiocordyceps sinensis CO18]
gene-G6O67_003591	4.59919e-06	-2.63053	down	Molecular Function: protein kinase activity (GO:0004672);; Molecular Function: ATP binding (GO:0005524);; Biological Process: protein phosphorylation (GO:0006468);;	--	--	protein kinase domain-containing protein [Ophiocordyceps sinensis CO18]
gene-G6O67_000064	9.12395e-06	-1.40391	down	Molecular Function: nucleotide binding (GO:0000166);; Molecular Function: nucleic acid binding (GO:0003676);;	--	--	meiosis protein MEI2 [Ophiocordyceps sinensis CO18]
gene-G6O67_001471	0.00290001	-1.28049	down	--	--	--	Uncharacterized protein TPAR_01670 [Tolypocladium paradoxum]
gene-G6O67_005355	0.00298235	-2.47334	down	Molecular Function: hydrolase activity (GO:0016787);;	--	--	Putative inactive purple acid phosphatase 16 [Tolypocladium paradoxum]
gene-G6O67_004486	0.00022315	2.03341	up	--	--	--	DUF1479 domain protein [Ophiocordyceps sinensis CO18]
gene-G6O67_000696	3.66685e-08	2.48009	up	Molecular Function: fatty-acyl-CoA binding (GO:0000062);; Cellular Component: nucleus (GO:0005634);; Cellular Component: cytosol (GO:0005829);;	K08762|9.56461e-39|tmn:UCRPA7_8084|K08762 diazepam-binding inhibitor (GABA receptor modulator, acyl-CoA-binding protein) | (RefSeq) putative acyl binding protein	--	acyl CoA binding protein [Ophiocordyceps sinensis CO18]
gene-G6O67_005201	1.0203e-05	1.9253	up	--	--	--	hypothetical protein OCS_06127 [Ophiocordyceps sinensis CO18]
gene-G6O67_008339	1.64125e-06	1.31739	up	Molecular Function: transferase activity (GO:0016740);;	--	--	glycosyltransferase family 41 protein [Ophiocordyceps sinensis CO18]
gene-G6O67_002152	0.00261629	1.38845	up	Cellular Component: mitochondrion (GO:0005739);; Cellular Component: cytosol (GO:0005829);; Biological Process: establishment of cell polarity (GO:0030010);; Cellular Component: cell division site (GO:0032153);;	--	--	hypothetical protein OCS_02285 [Ophiocordyceps sinensis CO18]
gene-G6O67_008026	0.000127437	-1.16956	down	Cellular Component: integral component of membrane (GO:0016021);;	--	--	hypothetical protein TOPH_04680 [Tolypocladium ophioglossoides CBS 100239]
gene-G6O67_005090	9.7008e-10	4.59018	up	--	--	--	QI74 protein [Ophiocordyceps sinensis CO18]
gene-G6O67_007575	0.000230417	1.34367	up	Biological Process: phospholipid biosynthetic process (GO:0008654);; Cellular Component: integral component of membrane (GO:0016021);; Molecular Function: phosphotransferase activity, for other substituted phosphate groups (GO:0016780);;	K00993|0|tre:TRIREDRAFT_122644|K00993 ethanolaminephosphotransferase [EC:2.7.8.1] | (RefSeq) hypothetical protein	Glycerophospholipid metabolism (ko00564);; Ether lipid metabolism (ko00565)	hypothetical protein HIM_03865 [Hirsutella minnesotensis 3608]
gene-G6O67_005391	0.00038828	3.08127	up	Molecular Function: symporter activity (GO:0015293);; Cellular Component: integral component of membrane (GO:0016021);; Biological Process: transmembrane transport (GO:0055085);;	--	--	integral membrane protein [Ophiocordyceps sinensis CO18]
gene-G6O67_007381	1.75862e-06	-1.25251	down	--	--	--	beta-flanking protein [Ophiocordyceps sinensis CO18]
gene-G6O67_006454	2.85494e-08	-3.06165	down	Molecular Function: DNA binding (GO:0003677);;	--	--	MYB DNA-binding domain-containing protein [Ophiocordyceps sinensis CO18]
gene-G6O67_006630	1.23182e-08	-1.24857	down	Molecular Function: metal ion binding (GO:0046872);;	--	--	MYND finger [Ophiocordyceps sinensis CO18]
gene-G6O67_006645	0.000219817	1.08391	up	Cellular Component: integral component of membrane (GO:0016021);;	--	--	hypothetical protein OCS_04226 [Ophiocordyceps sinensis CO18]
gene-G6O67_005023	1.9214e-16	-3.80092	down	Cellular Component: integral component of membrane (GO:0016021);;	--	--	Extracellular membrane protein, 8-cysteine region, CFEM [Ophiocordyceps sinensis CO18]
gene-G6O67_000279	1.18665e-06	1.34366	up	Cellular Component: integral component of membrane (GO:0016021);; Molecular Function: transferase activity, transferring hexosyl groups (GO:0016758);;	K00698|0|tre:TRIREDRAFT_124228|K00698 chitin synthase [EC:2.4.1.16] | (RefSeq) glycosyltransferase family 2	Amino sugar and nucleotide sugar metabolism (ko00520)	glycosyltransferase family 2 [Ophiocordyceps sinensis CO18]
gene-G6O67_006340	0.0046357	1.457	up	Molecular Function: ATP binding (GO:0005524);; Cellular Component: integral component of membrane (GO:0016021);; Molecular Function: ATPase activity, coupled to transmembrane movement of substances (GO:0042626);; Biological Process: transmembrane transport (GO:0055085);;	--	--	heavy metal tolerance protein [Ophiocordyceps sinensis CO18]
gene-G6O67_006204	3.67113e-05	-1.22827	down	Molecular Function: RNA binding (GO:0003723);; Molecular Function: ATP binding (GO:0005524);; Cellular Component: cytosol (GO:0005829);; Cellular Component: mRNA cleavage factor complex (GO:0005849);; Biological Process: mRNA polyadenylation (GO:0006378);; Biological Process: mRNA cleavage (GO:0006379);; Biological Process: gene looping (GO:0090202);;	K14399|0|tre:TRIREDRAFT_23190|K14399 polyribonucleotide 5'-hydroxyl-kinase [EC:2.7.1.78] | (RefSeq) hypothetical protein	mRNA surveillance pathway (ko03015)	mRNA cleavage and polyadenylation factor IA/II complex [Ophiocordyceps sinensis CO18]
gene-G6O67_005154	6.57607e-05	3.34556	up	Molecular Function: iron ion binding (GO:0005506);; Molecular Function: oxidoreductase activity (GO:0016491);; Biological Process: oxidation-reduction process (GO:0055114);;	--	--	1-aminocyclopropane-1-carboxylate oxidase [Ophiocordyceps sinensis CO18]
gene-G6O67_008399	5.24888e-05	-2.04833	down	Molecular Function: monooxygenase activity (GO:0004497);; Molecular Function: iron ion binding (GO:0005506);; Cellular Component: integral component of membrane (GO:0016021);; Molecular Function: oxidoreductase activity, acting on paired donors, with incorporation or reduction of molecular oxygen (GO:0016705);; Molecular Function: heme binding (GO:0020037);; Biological Process: oxidation-reductio…	--	--	hypothetical protein HIM_04904 [Hirsutella minnesotensis 3608]
gene-G6O67_007809	9.27011e-14	-2.93108	down	Cellular Component: integral component of membrane (GO:0016021);;	--	--	Major facilitator superfamily transporter [Ophiocordyceps sinensis CO18]
gene-G6O67_003512	4.73503e-06	1.73742	up	Molecular Function: serine-type endopeptidase activity (GO:0004252);; Cellular Component: cell wall (GO:0005618);; Biological Process: proteolysis (GO:0006508);; Cellular Component: membrane (GO:0016020);;	--	--	subtilisin-like serine protease PR1C [Ophiocordyceps sinensis CO18]
gene-G6O67_006993	9.17781e-06	-2.18805	down	--	--	--	hypothetical protein OCS_00611 [Ophiocordyceps sinensis CO18]
gene-G6O67_007451	0.00695212	-2.99282	down	Molecular Function: nucleotide binding (GO:0000166);; Molecular Function: protein kinase activity (GO:0004672);; Biological Process: phosphorylation (GO:0016310);;	--	--	CAMK family protein kinase [Ophiocordyceps sinensis CO18]
gene-G6O67_000359	4.4107e-48	-3.08063	down	--	--	--	Uncharacterized protein TCAP_06066 [Tolypocladium capitatum]
gene-G6O67_008847	0.00166512	1.19822	up	Cellular Component: integral component of membrane (GO:0016021);; Molecular Function: transferase activity, transferring glycosyl groups (GO:0016757);; Biological Process: single-organism metabolic process (GO:0044710);;	K05286|0|tre:TRIREDRAFT_80714|K05286 phosphatidylinositol glycan, class B [EC:2.4.1.-] | (RefSeq) glycosyltransferase family 22	Glycosylphosphatidylinositol(GPI)-anchor biosynthesis (ko00563)	GPI mannosyltransferase 3 [Tolypocladium paradoxum]
Ophiocordyceps_sinensis_newGene_1046	1.35415e-05	1.81192	up	--	--	--	hypothetical protein CDD83_1821 [Cordyceps sp. RAO-2017]
gene-G6O67_007494	7.86031e-08	1.88354	up	--	K05527|3.21448e-59|val:VDBG_03869|K05527 BolA protein | (RefSeq) BolA domain-containing protein	--	BolA-like protein [Ophiocordyceps sinensis CO18]
gene-G6O67_004334	1.39644e-06	-2.20113	down	--	--	--	hypothetical protein OCS_04272 [Ophiocordyceps sinensis CO18]
gene-G6O67_004635	0.00032643	-1.16264	down	Biological Process: carbohydrate metabolic process (GO:0005975);; Molecular Function: chitin binding (GO:0008061);; Molecular Function: hydrolase activity, acting on carbon-nitrogen (but not peptide) bonds (GO:0016810);;	--	--	polysaccharide deacetylase [Ophiocordyceps sinensis CO18]
gene-G6O67_002810	0.00296135	-1.13283	down	--	--	--	hypothetical protein OCS_03019 [Ophiocordyceps sinensis CO18]
gene-G6O67_002445	5.82938e-39	9.40688	up	--	--	--	hypothetical protein OCS_03223 [Ophiocordyceps sinensis CO18]
gene-G6O67_000194	0.000804455	1.30377	up	Cellular Component: cytosol (GO:0005829);; Biological Process: adenosine to inosine editing (GO:0006382);; Biological Process: tRNA modification (GO:0006400);; Molecular Function: zinc ion binding (GO:0008270);; Molecular Function: tRNA-specific adenosine-34 deaminase activity (GO:0052717);; Cellular Component: tRNA-specific adenosine-34 deaminase complex (GO:0052718);;	K15442|0|maw:MAC_00045|K15442 tRNA-specific adenosine deaminase 3 | (RefSeq) tRNA-specific adenosine-34 deaminase subunit Tad3, putative	--	Cytidine deaminase-like protein [Ophiocordyceps sinensis CO18]
gene-G6O67_007674	1.75818e-06	1.21032	up	Molecular Function: catalytic activity (GO:0003824);; Biological Process: metabolic process (GO:0008152);;	--	--	Nicotinamidase, partial [Tolypocladium paradoxum]
gene-G6O67_007072	1.19713e-12	-1.63826	down	Molecular Function: nucleic acid binding (GO:0003676);; Molecular Function: metal ion binding (GO:0046872);;	--	--	hypothetical protein CDD83_3027 [Cordyceps sp. RAO-2017]
gene-G6O67_003607	8.71492e-09	1.74217	up	--	--	--	hypothetical protein HIM_07198 [Hirsutella minnesotensis 3608]
gene-G6O67_001181	0.0029059	-1.24044	down	Molecular Function: translation release factor activity (GO:0003747);; Cellular Component: endoplasmic reticulum (GO:0005783);; Biological Process: translational termination (GO:0006415);; Biological Process: lipid biosynthetic process (GO:0008610);; Molecular Function: oxidoreductase activity, acting on the CH-OH group of donors, NAD or NADP as acceptor (GO:0016616);; Molecular Function: hydrola…	K00021|3.7068e-09|kaf:KAFR_0I00290|K00021 hydroxymethylglutaryl-CoA reductase (NADPH) [EC:1.1.1.34] | (RefSeq) KAFR0I00290; hypothetical protein	Terpenoid backbone biosynthesis (ko00900);; Biosynthesis of antibiotics (ko01130)	peptidyl-tRNA hydrolase domain-containing protein [Ophiocordyceps sinensis CO18]
gene-G6O67_006366	0.000110001	1.07186	up	--	K14530|3.13957e-106|ncr:NCU04408|K14530 ribonucleases P/MRP protein subunit RPP40 [EC:3.1.26.5] | (RefSeq) hypothetical protein	Ribosome biogenesis in eukaryotes (ko03008);; RNA transport (ko03013)	ribonuclease P 40kDa subunit [Ophiocordyceps sinensis CO18]
gene-G6O67_001539	1.39751e-06	-1.11997	down	Molecular Function: FMN binding (GO:0010181);; Molecular Function: oxidoreductase activity (GO:0016491);; Molecular Function: heme binding (GO:0020037);; Molecular Function: metal ion binding (GO:0046872);; Biological Process: oxidation-reduction process (GO:0055114);;	--	--	mitochondrial cytochrome b2 [Purpureocillium lilacinum]
Ophiocordyceps_sinensis_newGene_1775	3.00607e-14	-1.87118	down	--	--	--	hypothetical protein OCS_05195 [Ophiocordyceps sinensis CO18]
gene-G6O67_006098	1.43672e-05	1.41097	up	Biological Process: establishment of mitotic spindle orientation (GO:0000132);; Cellular Component: spindle pole (GO:0000922);; Cellular Component: cytoplasm (GO:0005737);; Cellular Component: microtubule (GO:0005874);; Cellular Component: microtubule associated complex (GO:0005875);; Biological Process: transport (GO:0006810);; Biological Process: mitotic cell cycle (GO:0007067);; Molecular Func…	K16794|0|maj:MAA_02515|K16794 platelet-activating factor acetylhydrolase IB subunit alpha | (RefSeq) nuclear distribution protein pac-1a	Ether lipid metabolism (ko00565)	hypothetical protein CDD83_10870 [Cordyceps sp. RAO-2017]
gene-G6O67_005625	1.84317e-24	-4.71291	down	--	--	--	NTF2-like superfamily protein [Ophiocordyceps sinensis CO18]
gene-G6O67_004869	0.000143023	1.54468	up	--	--	--	hypothetical protein OCS_04551 [Ophiocordyceps sinensis CO18]
gene-G6O67_002474	9.66824e-06	-4.58815	down	Molecular Function: protein kinase activity (GO:0004672);; Biological Process: protein phosphorylation (GO:0006468);; Biological Process: transport (GO:0006810);; Cellular Component: membrane (GO:0016020);;	--	--	hypothetical protein OCS_06290 [Ophiocordyceps sinensis CO18]
gene-G6O67_006750	2.80095e-09	-2.05725	down	--	--	--	hypothetical protein OCS_01746 [Ophiocordyceps sinensis CO18]
gene-G6O67_004314	0.000632774	2.08535	up	--	--	--	hypothetical protein OCS_02454 [Ophiocordyceps sinensis CO18]
gene-G6O67_007281	1.03869e-76	-6.78631	down	--	--	--	hypothetical protein OCS_02194 [Ophiocordyceps sinensis CO18]
gene-G6O67_006992	0.00400247	-1.7187	down	Molecular Function: kinase activity (GO:0016301);; Biological Process: phosphorylation (GO:0016310);;	--	--	Protein kinase-like domain protein [Ophiocordyceps sinensis CO18]
gene-G6O67_006096	0.007173	-1.15678	down	--	--	--	Cellular retinaldehyde-binding/triple function [Ophiocordyceps sinensis CO18]
gene-G6O67_005542	3.22319e-06	-2.56635	down	--	--	--	hypothetical protein OCS_01076 [Ophiocordyceps sinensis CO18]
Ophiocordyceps_sinensis_newGene_1920	0.00229089	-2.07958	down	--	--	--	hypothetical protein OCS_05333 [Ophiocordyceps sinensis CO18]
gene-G6O67_002433	4.54622e-05	-2.89083	down	Biological Process: maltose metabolic process (GO:0000023);; Molecular Function: sucrose alpha-glucosidase activity (GO:0004575);; Cellular Component: nucleus (GO:0005634);; Cellular Component: cytosol (GO:0005829);; Molecular Function: maltose alpha-glucosidase activity (GO:0032450);; Molecular Function: dextrin alpha-glucosidase activity (GO:0044653);; Molecular Function: starch alpha-glucosida…	--	--	Alpha-glucosidase [Tolypocladium capitatum]
gene-G6O67_006732	3.00026e-07	-1.60506	down	--	--	--	hypothetical protein BB8028_0006g10930 [Beauveria bassiana]
gene-G6O67_003315	7.81401e-08	2.69096	up	Biological Process: signal transduction (GO:0007165);;	--	--	hypothetical protein HIM_03544 [Hirsutella minnesotensis 3608]
gene-G6O67_001062	3.45043e-31	8.80296	up	--	--	--	hypothetical protein HIM_12415 [Hirsutella minnesotensis 3608]
gene-G6O67_003606	1.25142e-09	2.43677	up	--	--	--	pol polyprotein [Ophiocordyceps sinensis CO18]
gene-G6O67_008881	0.00135523	3.30368	up	--	--	--	PaxU [Ophiocordyceps sinensis CO18]
gene-G6O67_003412	4.61191e-06	-2.58271	down	Molecular Function: oxidoreductase activity (GO:0016491);; Molecular Function: metal ion binding (GO:0046872);; Biological Process: oxidation-reduction process (GO:0055114);;	K00505|9.2048e-157|nhe:NECHADRAFT_66755|K00505 tyrosinase [EC:1.14.18.1] | (RefSeq) hypothetical protein	Tyrosine metabolism (ko00350);; Riboflavin metabolism (ko00740)	tyrosinase 2 [Ophiocordyceps sinensis CO18]
gene-G6O67_002723	1.08331e-06	-1.07875	down	Cellular Component: mitochondrion (GO:0005739);; Molecular Function: hydrolase activity (GO:0016787);;	K01061|2.34017e-180|nhe:NECHADRAFT_75112|K01061 carboxymethylenebutenolidase [EC:3.1.1.45] | (RefSeq) hypothetical protein	Biosynthesis of antibiotics (ko01130)	dienelactone hydrolase family protein [Ophiocordyceps sinensis CO18]
gene-G6O67_005178	3.14831e-65	-9.94473	down	Molecular Function: transcription factor activity, sequence-specific DNA binding (GO:0003700);; Biological Process: regulation of transcription, DNA-templated (GO:0006355);; Molecular Function: sequence-specific DNA binding (GO:0043565);;	--	--	Basic-Leucine zipper transcription factor [Ophiocordyceps sinensis CO18]
gene-G6O67_006736	5.93838e-13	1.91059	up	--	--	--	ThiJ/PfpI family protein [Ophiocordyceps sinensis CO18]
Ophiocordyceps_sinensis_newGene_801	0.00147438	1.84114	up	--	--	--	hypothetical protein XA68_12423 [Ophiocordyceps unilateralis]
gene-G6O67_000504	0.000162745	-1.35807	down	Molecular Function: peroxidase activity (GO:0004601);; Biological Process: response to oxidative stress (GO:0006979);; Molecular Function: heme binding (GO:0020037);; Molecular Function: metal ion binding (GO:0046872);; Biological Process: oxidation-reduction process (GO:0055114);; Biological Process: cellular oxidant detoxification (GO:0098869);;	K20205|1.63111e-72|maw:MAC_06049|K20205 manganese peroxidase [EC:1.11.1.13] | (RefSeq) ligninase H2 precursor	--	ligninase H2 precursor [Ophiocordyceps sinensis CO18]
gene-G6O67_008509	3.41294e-05	1.31427	up	Biological Process: maturation of SSU-rRNA from tricistronic rRNA transcript (SSU-rRNA, 5.8S rRNA, LSU-rRNA) (GO:0000462);; Biological Process: maturation of LSU-rRNA from tricistronic rRNA transcript (SSU-rRNA, 5.8S rRNA, LSU-rRNA) (GO:0000463);; Biological Process: maturation of 5.8S rRNA from tricistronic rRNA transcript (SSU-rRNA, 5.8S rRNA, LSU-rRNA) (GO:0000466);; Cellular Component: nucleo…	K14843|0|maj:MAA_00767|K14843 pescadillo | (RefSeq) pescadillo	--	pescadillo [Ophiocordyceps sinensis CO18]
Ophiocordyceps_sinensis_newGene_819	4.95234e-20	3.35343	up	Cellular Component: integral component of membrane (GO:0016021);;	--	--	Epidermal growth factor-like, type 3 [Ophiocordyceps sinensis CO18]
Ophiocordyceps_sinensis_newGene_510	5.14321e-06	-2.67216	down	Biological Process: DNA catabolic process, endonucleolytic (GO:0000737);; Biological Process: DNA catabolic process, exonucleolytic (GO:0000738);; Molecular Function: DNA binding (GO:0003677);; Molecular Function: DNA-(apurinic or apyrimidinic site) lyase activity (GO:0003906);; Cellular Component: nucleus (GO:0005634);; Biological Process: base-excision repair (GO:0006284);; Molecular Function: …	--	--	DNA lyase [Ophiocordyceps sinensis CO18]
gene-G6O67_006196	4.2651e-05	1.12359	up	Molecular Function: catalytic activity (GO:0003824);; Biological Process: metabolic process (GO:0008152);; Molecular Function: ion binding (GO:0043167);;	--	--	Lovastatin nonaketide synthase-like protein [Acremonium chrysogenum ATCC 11550]
gene-G6O67_005284	2.36352e-15	1.77792	up	Molecular Function: ligase activity (GO:0016874);;	--	--	AMP-dependent synthetase/ligase [Ophiocordyceps sinensis CO18]
gene-G6O67_004271	0.000362234	-1.14302	down	Cellular Component: integral component of membrane (GO:0016021);;	--	--	hypothetical protein OCS_02518 [Ophiocordyceps sinensis CO18]
gene-G6O67_002719	5.12775e-07	-2.30786	down	--	--	--	hypothetical protein OCS_06171 [Ophiocordyceps sinensis CO18]
gene-G6O67_005022	4.33512e-06	-1.15253	down	Cellular Component: membrane (GO:0016020);; Cellular Component: intracellular part (GO:0044424);;	--	--	hypothetical protein OCS_01941 [Ophiocordyceps sinensis CO18]
gene-G6O67_003301	1.0295e-26	-3.69396	down	Molecular Function: succinate:fumarate antiporter activity (GO:0005469);; Biological Process: fumarate transport (GO:0015741);; Cellular Component: integral component of membrane (GO:0016021);; Biological Process: succinate transmembrane transport (GO:0071422);;	K15100|0|nhe:NECHADRAFT_79543|K15100 solute carrier family 25 (mitochondrial citrate transporter), member 1 | (RefSeq) hypothetical protein	--	succinate/fumarate mitochondrial transporter [Ophiocordyceps sinensis CO18]
gene-G6O67_004123	0.00110362	-1.12474	down	Cellular Component: integral component of membrane (GO:0016021);;	--	--	hypothetical protein XA68_12539 [Ophiocordyceps unilateralis]
gene-G6O67_007766	2.41132e-07	1.50097	up	Molecular Function: zinc ion binding (GO:0008270);; Molecular Function: oxidoreductase activity (GO:0016491);; Biological Process: oxidation-reduction process (GO:0055114);;	--	--	related to alcohol dehydrogenase, class C [Claviceps purpurea 20.1]
gene-G6O67_001506	6.51283e-09	2.97397	up	--	--	--	hypothetical protein OCS_03788 [Ophiocordyceps sinensis CO18]
gene-G6O67_001198	1.38352e-06	-1.36947	down	--	--	--	hypothetical protein OCS_02301 [Ophiocordyceps sinensis CO18]
gene-G6O67_007616	0.000152847	1.03799	up	--	--	--	hypothetical protein OCS_06834 [Ophiocordyceps sinensis CO18]
Ophiocordyceps_sinensis_newGene_1639	0.000289122	-1.7166	down	Cellular Component: integral component of membrane (GO:0016021);;	K19327|4.9286e-125|vda:VDAG_03587|K19327 anoctamin-10 | (RefSeq) hypothetical protein	--	transmembrane protein 16K [Ophiocordyceps sinensis CO18]
gene-G6O67_007690	0.000293658	1.74744	up	--	--	--	NAD(P)-binding domain protein [Ophiocordyceps sinensis CO18]
gene-G6O67_003058	3.77131e-11	1.86177	up	Molecular Function: calcium ion binding (GO:0005509);; Biological Process: cellular calcium ion homeostasis (GO:0006874);; Biological Process: cell volume homeostasis (GO:0006884);; Molecular Function: stretch-activated, cation-selective, calcium channel activity (GO:0015275);; Cellular Component: integral component of membrane (GO:0016021);; Biological Process: calcium ion transmembrane transpor…	--	--	Mechanosensitive ion channel family protein [Ophiocordyceps sinensis CO18]
gene-G6O67_006409	9.30138e-05	1.63053	up	Molecular Function: RNA binding (GO:0003723);; Cellular Component: U2-type spliceosomal complex (GO:0005684);; Molecular Function: metal ion binding (GO:0046872);;	K13095|2.14119e-71|ure:UREG_07512|K13095 splicing factor 1 | (RefSeq) similar to splicing factor SF1	--	hypothetical protein CDD83_9602 [Cordyceps sp. RAO-2017]
gene-G6O67_008751	5.59547e-08	1.12051	up	Molecular Function: acetyltransferase activity (GO:0016407);;	--	--	Trimeric LpxA-like protein [Ophiocordyceps sinensis CO18]
gene-G6O67_002846	2.11639e-14	-3.15735	down	--	--	--	hypothetical protein OCS_00220 [Ophiocordyceps sinensis CO18]
gene-G6O67_008397	3.35201e-65	-5.72062	down	Molecular Function: oxidoreductase activity, acting on the aldehyde or oxo group of donors, NAD or NADP as acceptor (GO:0016620);; Biological Process: oxidation-reduction process (GO:0055114);;	--	--	hypothetical protein HIM_04905 [Hirsutella minnesotensis 3608]
gene-G6O67_001957	0.000431018	2.08913	up	Molecular Function: transporter activity (GO:0005215);; Cellular Component: integral component of membrane (GO:0016021);; Biological Process: transmembrane transport (GO:0055085);;	--	--	Major facilitator superfamily domain, general substrate transporter [Ophiocordyceps sinensis CO18]
gene-G6O67_004344	2.2308e-25	-3.47453	down	--	--	--	Uncharacterized protein TCAP_00849 [Tolypocladium capitatum]
gene-G6O67_007188	7.8126e-24	3.87677	up	--	--	--	hypothetical protein OCS_06018 [Ophiocordyceps sinensis CO18]
gene-G6O67_003563	1.14741e-05	-1.75908	down	Molecular Function: oxidoreductase activity, acting on the CH-CH group of donors (GO:0016627);; Biological Process: oxidation-reduction process (GO:0055114);;	--	--	KsdD-like steroid dehydrogenase [Hirsutella minnesotensis 3608]
gene-G6O67_007107	0.000597262	-2.17035	down	--	K20929|0|maw:MAC_06143|K20929 glyoxal/methylglyoxal oxidase [EC:1.2.3.15] | (RefSeq) putative glyoxal oxidase precursor	--	WSC domain-containing protein [Purpureocillium lilacinum]
gene-G6O67_008099	6.29242e-09	-1.19449	down	--	--	--	hypothetical protein CDD83_2323 [Cordyceps sp. RAO-2017]
gene-G6O67_007597	0.000267905	1.72487	up	Cellular Component: membrane (GO:0016020);;	--	--	hypothetical protein CDD83_8926 [Cordyceps sp. RAO-2017]
gene-G6O67_005754	1.34987e-13	-3.23344	down	Cellular Component: cytoplasm (GO:0005737);; Cellular Component: integral component of membrane (GO:0016021);; Biological Process: transmembrane transport (GO:0055085);;	--	--	DUF895 domain membrane protein [Ophiocordyceps sinensis CO18]
gene-G6O67_001538	5.98044e-21	-3.58992	down	Cellular Component: integral component of membrane (GO:0016021);;	--	--	hypothetical protein OCS_05667 [Ophiocordyceps sinensis CO18]
gene-G6O67_006883	0.000712058	1.16733	up	Biological Process: maturation of SSU-rRNA from tricistronic rRNA transcript (SSU-rRNA, 5.8S rRNA, LSU-rRNA) (GO:0000462);; Cellular Component: nucleolus (GO:0005730);; Cellular Component: cytoplasm (GO:0005737);;	--	--	hypothetical protein OCS_04524 [Ophiocordyceps sinensis CO18]
gene-G6O67_006960	4.92609e-05	-2.48459	down	Cellular Component: integral component of membrane (GO:0016021);; Biological Process: transmembrane transport (GO:0055085);;	--	--	hypothetical protein THITE_2124388 [Thielavia terrestris NRRL 8126]
gene-G6O67_000822	7.42088e-06	2.44256	up	--	--	--	hypothetical protein OCS_02599 [Ophiocordyceps sinensis CO18]
gene-G6O67_007251	7.56905e-44	3.23569	up	--	K03469|1.01818e-63|maj:MAA_00386|K03469 ribonuclease HI [EC:3.1.26.4] | (RefSeq) Ribonuclease H domain protein	DNA replication (ko03030)	hypothetical protein HIM_12087 [Hirsutella minnesotensis 3608]
gene-G6O67_008416	5.65899e-10	-1.48057	down	Biological Process: metabolic process (GO:0008152);; Molecular Function: uridylyltransferase activity (GO:0070569);;	K00972|0|maj:MAA_00708|K00972 UDP-N-acetylglucosamine/UDP-N-acetylgalactosamine diphosphorylase [EC:2.7.7.23 2.7.7.83] | (RefSeq) UTP-glucose-1-phosphate uridylyltransferase	Amino sugar and nucleotide sugar metabolism (ko00520);; Biosynthesis of antibiotics (ko01130)	UDP-N-acetylglucosamine pyrophosphorylase [Ophiocordyceps sinensis CO18]
gene-G6O67_005753	3.18366e-12	-2.94507	down	Cellular Component: ribosome (GO:0005840);;	K17417|1.29284e-51|maj:MAA_02663|K17417 small subunit ribosomal protein YMR-31 | (RefSeq) Ribosomal protein YMR-31, mitochondrial	--	ribosomal protein YMR-31 [Ophiocordyceps sinensis CO18]
gene-G6O67_006301	6.41292e-05	-1.77807	down	--	--	--	hypothetical protein OCS_01737 [Ophiocordyceps sinensis CO18]
gene-G6O67_003947	0.00238304	1.28168	up	Cellular Component: cytoplasm (GO:0005737);; Cellular Component: cell division site (GO:0032153);; Cellular Component: cell tip (GO:0051286);;	--	--	PH domain containing protein [Ophiocordyceps sinensis CO18]
gene-G6O67_003715	9.72385e-09	1.01662	up	--	--	--	hypothetical protein OCS_00617 [Ophiocordyceps sinensis CO18]
gene-G6O67_002793	1.65859e-13	2.11456	up	--	--	--	DUF866 domain protein [Ophiocordyceps sinensis CO18]
gene-G6O67_000833	1.76263e-06	1.403	up	--	--	--	hypothetical protein HIM_04652 [Hirsutella minnesotensis 3608]
Ophiocordyceps_sinensis_newGene_993	1.02551e-12	4.53513	up	Cellular Component: integral component of membrane (GO:0016021);;	--	--	hypothetical protein OCS_06059 [Ophiocordyceps sinensis CO18]
gene-G6O67_005465	0.00100344	-1.47229	down	--	--	--	Uncharacterized protein TCAP_06843, partial [Tolypocladium capitatum]
gene-G6O67_006336	0.000310471	2.68501	up	--	--	--	hypothetical protein HIM_07307 [Hirsutella minnesotensis 3608]
gene-G6O67_005014	0.000686031	-1.52537	down	Biological Process: regulation of transcription, DNA-templated (GO:0006355);; Cellular Component: membrane (GO:0016020);;	--	--	Uncharacterized protein TPAR_08234 [Tolypocladium paradoxum]
gene-G6O67_005462	0.00132797	1.00954	up	--	--	--	Uncharacterized protein TCAP_06845 [Tolypocladium capitatum]
gene-G6O67_004652	1.72666e-06	-1.08105	down	Molecular Function: phosphoric ester hydrolase activity (GO:0042578);;	--	--	hypothetical protein CDD83_825 [Cordyceps sp. RAO-2017]
gene-G6O67_006747	6.80931e-10	-1.24258	down	Molecular Function: ATP binding (GO:0005524);; Cellular Component: integral component of membrane (GO:0016021);; Molecular Function: ATPase activity, coupled to transmembrane movement of substances (GO:0042626);; Biological Process: transmembrane transport (GO:0055085);;	--	--	hypothetical protein CDD83_7455 [Cordyceps sp. RAO-2017]
gene-G6O67_000786	1.0328e-21	3.41098	up	--	--	--	Triacylglycerol lipase [Metarhizium guizhouense ARSEF 977]
Ophiocordyceps_sinensis_newGene_1261	1.79135e-27	-5.75161	down	Molecular Function: hydrolase activity (GO:0016787);; Biological Process: cellular metabolic process (GO:0044237);; Biological Process: primary metabolic process (GO:0044238);; Biological Process: organic substance metabolic process (GO:0071704);;	--	--	hypothetical protein HIM_10622 [Hirsutella minnesotensis 3608]
gene-G6O67_005914	3.17059e-06	1.40244	up	--	--	--	DIL and Ankyrin domain containing protein [Ophiocordyceps sinensis CO18]
gene-G6O67_002481	3.573e-05	1.34355	up	--	--	--	hypothetical protein HIM_03961 [Hirsutella minnesotensis 3608]
gene-G6O67_003739	1.35992e-50	-7.0705	down	Molecular Function: hydrolase activity, hydrolyzing O-glycosyl compounds (GO:0004553);; Biological Process: carbohydrate metabolic process (GO:0005975);; Cellular Component: integral component of membrane (GO:0016021);;	--	--	gram-negative bacteria-binding protein 1 precursor [Ophiocordyceps sinensis CO18]
gene-G6O67_003756	2.74731e-34	-4.2631	down	Cellular Component: cytosol (GO:0005829);; Biological Process: cellular amino acid metabolic process (GO:0006520);; Molecular Function: oxidoreductase activity, acting on the CH-NH2 group of donors, NAD or NADP as acceptor (GO:0016639);; Biological Process: oxidation-reduction process (GO:0055114);;	K00262|0|maj:MAA_09460|K00262 glutamate dehydrogenase (NADP+) [EC:1.4.1.4] | (RefSeq) NADP-dependent glutamate dehydrogenase	Arginine biosynthesis (ko00220);; Alanine, aspartate and glutamate metabolism (ko00250);; Nitrogen metabolism (ko00910)	NADP-specific glutamate dehydrogenase [Hirsutella minnesotensis 3608]
gene-G6O67_004464	0.000886708	-1.05147	down	Molecular Function: transferase activity (GO:0016740);;	--	--	CAIB/BAIF family enzyme [Ophiocordyceps sinensis CO18]
gene-G6O67_001032	0.000480408	-1.06666	down	Biological Process: carbohydrate transport (GO:0008643);; Cellular Component: integral component of membrane (GO:0016021);; Molecular Function: substrate-specific transmembrane transporter activity (GO:0022891);; Biological Process: transmembrane transport (GO:0055085);;	--	--	General substrate transporter [Ophiocordyceps sinensis CO18]
gene-G6O67_005452	2.11838e-13	-6.34339	down	Molecular Function: catalytic activity (GO:0003824);; Biological Process: metabolic process (GO:0008152);;	--	--	peramine synthetase [Ophiocordyceps sinensis CO18]
gene-G6O67_001167	4.03291e-07	-2.08399	down	--	--	--	hypothetical protein TOPH_02018 [Tolypocladium ophioglossoides CBS 100239]
gene-G6O67_008437	0.000822481	1.60003	up	Cellular Component: integral component of membrane (GO:0016021);;	--	--	hypothetical protein OCS_01839 [Ophiocordyceps sinensis CO18]
gene-G6O67_003329	4.03125e-09	1.93847	up	Molecular Function: metal ion binding (GO:0046872);;	--	--	SET domain protein, sequence [Ophiocordyceps sinensis CO18]
gene-G6O67_004132	0.00033975	3.9543	up	Molecular Function: zinc ion binding (GO:0008270);; Molecular Function: oxidoreductase activity (GO:0016491);; Biological Process: oxidation-reduction process (GO:0055114);;	--	--	zinc-binding dehydrogenase family oxidoreductase [Ophiocordyceps sinensis CO18]
gene-G6O67_003360	9.04158e-14	-4.61241	down	Molecular Function: monooxygenase activity (GO:0004497);; Cellular Component: integral component of membrane (GO:0016021);; Biological Process: oxidation-reduction process (GO:0055114);;	--	--	hypothetical protein CDD83_6515 [Cordyceps sp. RAO-2017]
gene-G6O67_008861	0.000513741	1.05476	up	--	K14770|1.35108e-38|maw:MAC_03705|K14770 U3 small nucleolar RNA-associated protein 16 | (RefSeq) hypothetical protein	--	U3 snoRNA associated [Ophiocordyceps sinensis CO18]
gene-G6O67_005510	4.9037e-07	-1.65691	down	--	--	--	hypothetical protein TOPH_05358 [Tolypocladium ophioglossoides CBS 100239]
gene-G6O67_003590	2.04665e-10	-2.61972	down	Molecular Function: catalytic activity (GO:0003824);; Molecular Function: zinc ion binding (GO:0008270);;	--	--	hypothetical protein HIM_06192 [Hirsutella minnesotensis 3608]
gene-G6O67_001558	3.3935e-15	2.81368	up	--	--	--	hypothetical protein OCS_04462 [Ophiocordyceps sinensis CO18]
gene-G6O67_005015	1.07211e-19	-2.85949	down	Molecular Function: dioxygenase activity (GO:0051213);; Biological Process: oxidation-reduction process (GO:0055114);;	--	--	taurine catabolism dioxygenase TauD [Ophiocordyceps sinensis CO18]
gene-G6O67_000766	3.00357e-13	2.19289	up	Cellular Component: integral component of membrane (GO:0016021);; Biological Process: transmembrane transport (GO:0055085);;	--	--	hypothetical protein HIM_00618 [Hirsutella minnesotensis 3608]
gene-G6O67_006539	4.51109e-09	1.80633	up	Molecular Function: mannan endo-1,6-alpha-mannosidase activity (GO:0008496);; Cellular Component: integral component of membrane (GO:0016021);; Biological Process: carbohydrate catabolic process (GO:0016052);;	K08257|0|maj:MAA_03226|K08257 mannan endo-1,6-alpha-mannosidase [EC:3.2.1.101] | (RefSeq) glycoside hydrolase family 76	--	Glycoside hydrolase, family 76 [Ophiocordyceps sinensis CO18]
gene-G6O67_000656	0.00116648	1.17925	up	Molecular Function: RNA binding (GO:0003723);; Cellular Component: endoplasmic reticulum (GO:0005783);; Cellular Component: cytosol (GO:0005829);; Cellular Component: polysome (GO:0005844);; Biological Process: regulation of mitotic nuclear division (GO:0007088);; Biological Process: meiotic cell cycle (GO:0007126);; Biological Process: intracellular mRNA localization (GO:0008298);; Biological Pr…	--	--	hypothetical protein OCS_05976 [Ophiocordyceps sinensis CO18]
gene-G6O67_003186	3.95291e-08	1.35427	up	Molecular Function: RNA binding (GO:0003723);;	K17944|0|maw:MAC_00393|K17944 mRNA-binding protein PUF3 | (RefSeq) hypothetical protein	--	Armadillo-type fold domain containing protein [Ophiocordyceps sinensis CO18]
gene-G6O67_002257	3.74142e-07	3.93485	up	Biological Process: metabolic process (GO:0008152);; Molecular Function: transferase activity (GO:0016740);;	--	--	polyketide synthase, partial [Fusarium langsethiae]
gene-G6O67_003426	5.13772e-36	9.11933	up	--	--	--	hypothetical protein VFPPC_11363 [Pochonia chlamydosporia 170]
gene-G6O67_002834	6.43054e-11	1.50143	up	Molecular Function: oxidoreductase activity (GO:0016491);; Biological Process: oxidation-reduction process (GO:0055114);;	--	--	short-chain dehydrogenase/reductase family protein [Ophiocordyceps sinensis CO18]
gene-G6O67_004718	0.00610462	-1.64446	down	Molecular Function: oxidoreductase activity (GO:0016491);; Biological Process: oxidation-reduction process (GO:0055114);;	--	--	Pyridine nucleotide-disulfide oxidoreductase, NAD-binding domain protein [Ophiocordyceps sinensis CO18]
gene-G6O67_003083	8.18258e-18	-2.16431	down	Cellular Component: integral component of membrane (GO:0016021);;	--	--	hypothetical protein OCS_02117 [Ophiocordyceps sinensis CO18]
gene-G6O67_007045	1.0263e-06	-2.10229	down	Biological Process: metabolic process (GO:0008152);; Molecular Function: hydrolase activity, acting on ester bonds (GO:0016788);;	--	--	acid phosphatase [Ophiocordyceps sinensis CO18]
gene-G6O67_001847	0.00298817	-1.54751	down	Molecular Function: ATP binding (GO:0005524);; Cellular Component: integral component of membrane (GO:0016021);; Molecular Function: ATPase activity, coupled to transmembrane movement of substances (GO:0042626);; Biological Process: transmembrane transport (GO:0055085);;	--	--	ABC transporter [Ophiocordyceps sinensis CO18]
gene-G6O67_007172	0.000110035	1.12943	up	Cellular Component: integral component of membrane (GO:0016021);;	--	--	hypothetical protein OCS_01485 [Ophiocordyceps sinensis CO18]
gene-G6O67_005660	0.00100287	2.22883	up	Molecular Function: catalytic activity (GO:0003824);; Biological Process: metabolic process (GO:0008152);;	K00505|0|nhe:NECHADRAFT_66755|K00505 tyrosinase [EC:1.14.18.1] | (RefSeq) hypothetical protein	Tyrosine metabolism (ko00350);; Riboflavin metabolism (ko00740)	hypothetical protein HIM_07253 [Hirsutella minnesotensis 3608]
gene-G6O67_005024	0.00349297	-1.5995	down	Molecular Function: oxidoreductase activity (GO:0016491);; Biological Process: oxidation-reduction process (GO:0055114);;	--	--	NAD(P)-binding domain protein [Ophiocordyceps sinensis CO18]
gene-G6O67_003053	2.21425e-15	1.44078	up	Cellular Component: integral component of membrane (GO:0016021);;	--	--	hypothetical protein CDD83_2563 [Cordyceps sp. RAO-2017]
gene-G6O67_007996	0.0092545	-1.86857	down	--	--	--	hypothetical protein OCS_06169 [Ophiocordyceps sinensis CO18]
gene-G6O67_006456	3.21559e-08	-1.80893	down	Molecular Function: protein kinase activity (GO:0004672);; Molecular Function: ATP binding (GO:0005524);; Biological Process: protein phosphorylation (GO:0006468);; Cellular Component: membrane (GO:0016020);;	--	--	Protein kinase-like domain protein [Ophiocordyceps sinensis CO18]
gene-G6O67_006285	0.000828981	-1.39814	down	--	--	--	hypothetical protein OCS_00905 [Ophiocordyceps sinensis CO18]
Ophiocordyceps_sinensis_newGene_1758	0.00226023	1.06772	up	Cellular Component: integral component of membrane (GO:0016021);;	--	--	hypothetical protein OCS_03279 [Ophiocordyceps sinensis CO18]
gene-G6O67_002835	2.65268e-06	1.63423	up	Molecular Function: glutamate-ammonia ligase activity (GO:0004356);; Biological Process: glutamine biosynthetic process (GO:0006542);; Cellular Component: integral component of membrane (GO:0016021);;	K01915|0|maw:MAC_06858|K01915 glutamine synthetase [EC:6.3.1.2] | (RefSeq) glutamine synthetase	Arginine biosynthesis (ko00220);; Alanine, aspartate and glutamate metabolism (ko00250);; Glyoxylate and dicarboxylate metabolism (ko00630);; Nitrogen metabolism (ko00910);; Biosynthesis of amino acids (ko01230)	hypothetical protein HIM_10053 [Hirsutella minnesotensis 3608]
gene-G6O67_007569	0.000752158	1.30355	up	Cellular Component: membrane (GO:0016020);;	--	--	hypothetical protein HIM_08984 [Hirsutella minnesotensis 3608]
gene-G6O67_003962	0.00022785	-1.94691	down	--	--	--	Uncharacterized protein TPAR_04134 [Tolypocladium paradoxum]
gene-G6O67_006593	6.73151e-24	6.72918	up	Cellular Component: integral component of membrane (GO:0016021);;	--	--	hypothetical protein OCS_01680 [Ophiocordyceps sinensis CO18]
Ophiocordyceps_sinensis_newGene_1052	2.0159e-14	-2.20855	down	--	--	--	hypothetical protein PHYBLDRAFT_89967, partial [Phycomyces blakesleeanus NRRL 1555(-)]
gene-G6O67_003248	5.19678e-05	2.72759	up	--	--	--	SMP-30/Gluconolaconase/LRE-like region [Ophiocordyceps sinensis CO18]
gene-G6O67_004456	9.93443e-05	-1.89263	down	--	--	--	hypothetical protein TOPH_05769 [Tolypocladium ophioglossoides CBS 100239]
gene-G6O67_008346	5.76736e-09	2.9317	up	Cellular Component: integral component of membrane (GO:0016021);; Biological Process: transmembrane transport (GO:0055085);;	--	--	Uncharacterized protein TPAR_00842 [Tolypocladium paradoxum]
gene-G6O67_003064	5.87221e-05	-1.46081	down	Molecular Function: nucleoside diphosphate kinase activity (GO:0004550);; Molecular Function: ATP binding (GO:0005524);; Cellular Component: nucleus (GO:0005634);; Cellular Component: mitochondrial intermembrane space (GO:0005758);; Cellular Component: cytosol (GO:0005829);; Biological Process: GTP biosynthetic process (GO:0006183);; Biological Process: UTP biosynthetic process (GO:0006228);; Bio…	K00940|2.73655e-77|mtm:MYCTH_2301051|K00940 nucleoside-diphosphate kinase [EC:2.7.4.6] | (RefSeq) hypothetical protein	Purine metabolism (ko00230);; Pyrimidine metabolism (ko00240);; Biosynthesis of antibiotics (ko01130)	Nucleoside diphosphate kinase [Ophiocordyceps sinensis CO18]
gene-G6O67_000290	0.000234549	1.9354	up	Molecular Function: binding (GO:0005488);; Biological Process: transcription, DNA-templated (GO:0006351);;	--	--	transcriptional activator xlnR [Purpureocillium lilacinum]
gene-G6O67_005611	2.73972e-52	4.81617	up	Molecular Function: nucleic acid binding (GO:0003676);; Molecular Function: RNA-DNA hybrid ribonuclease activity (GO:0004523);; Biological Process: RNA phosphodiester bond hydrolysis, endonucleolytic (GO:0090502);;	K03469|4.32847e-131|maw:MAC_06287|K03469 ribonuclease HI [EC:3.1.26.4] | (RefSeq) ribonuclease H1, putative	DNA replication (ko03030)	ribonuclease H1, putative [Metarhizium acridum CQMa 102]
gene-G6O67_004714	5.05333e-05	-1.58169	down	--	--	--	hypothetical protein OCS_00143 [Ophiocordyceps sinensis CO18]
gene-G6O67_005213	8.07181e-06	-1.31838	down	Biological Process: carbohydrate metabolic process (GO:0005975);; Molecular Function: hydrolase activity (GO:0016787);;	K01182|0|maj:MAA_08766|K01182 oligo-1,6-glucosidase [EC:3.2.1.10] | (RefSeq) maltase	Galactose metabolism (ko00052);; Starch and sucrose metabolism (ko00500)	Alpha amylase [Ophiocordyceps sinensis CO18]
gene-G6O67_005530	0.00127343	-1.80751	down	Biological Process: proteolysis (GO:0006508);; Molecular Function: metallopeptidase activity (GO:0008237);;	--	--	metalloprotease [Ophiocordyceps sinensis CO18]
gene-G6O67_006909	3.46282e-07	-2.21352	down	Molecular Function: catalase activity (GO:0004096);; Biological Process: response to oxidative stress (GO:0006979);; Molecular Function: heme binding (GO:0020037);; Biological Process: hydrogen peroxide catabolic process (GO:0042744);; Molecular Function: metal ion binding (GO:0046872);; Biological Process: oxidation-reduction process (GO:0055114);; Biological Process: cellular oxidant detoxifica…	K03781|0|nhe:NECHADRAFT_92861|K03781 catalase [EC:1.11.1.6] | (RefSeq) hypothetical protein	Tryptophan metabolism (ko00380);; Glyoxylate and dicarboxylate metabolism (ko00630);; Biosynthesis of antibiotics (ko01130);; Carbon metabolism (ko01200);; MAPK signaling pathway - yeast (ko04011);; Peroxisome (ko04146)	catalase [Ophiocordyceps sinensis CO18]
gene-G6O67_008135	0.000133799	1.33211	up	Molecular Function: CTP synthase activity (GO:0003883);; Molecular Function: ATP binding (GO:0005524);; Biological Process: glutamine metabolic process (GO:0006541);; Biological Process: 'de novo' CTP biosynthetic process (GO:0044210);;	K01937|0|tmn:UCRPA7_2288|K01937 CTP synthase [EC:6.3.4.2] | (RefSeq) putative ctp synthase protein	Pyrimidine metabolism (ko00240)	CTP synthase [Ophiocordyceps sinensis CO18]
gene-G6O67_000824	0.000215443	1.99177	up	--	--	--	hypothetical protein OCS_02600 [Ophiocordyceps sinensis CO18]
gene-G6O67_000382	0.00220456	2.37086	up	--	--	--	hypothetical protein HIM_04474 [Hirsutella minnesotensis 3608]
gene-G6O67_002955	0.00362507	-1.05117	down	Biological Process: L-arabinose catabolic process to xylulose 5-phosphate (GO:0019569);; Molecular Function: L-xylulose reductase (NADP+) activity (GO:0050038);; Biological Process: oxidation-reduction process (GO:0055114);;	K17742|3.55225e-155|tre:TRIREDRAFT_60033|K17742 sorbose reductase [EC:1.1.1.289] | (RefSeq) hypothetical protein	--	short chain dehydrogenase [Purpureocillium lilacinum]
gene-G6O67_004152	7.7186e-06	-1.09229	down	Molecular Function: aminopeptidase activity (GO:0004177);; Cellular Component: cytosol (GO:0005829);; Biological Process: proteolysis (GO:0006508);; Molecular Function: metallopeptidase activity (GO:0008237);; Molecular Function: zinc ion binding (GO:0008270);;	K13721|0|maw:MAC_02189|K13721 aminopeptidase 2 [EC:3.4.11.-] | (RefSeq) aminopeptidase 2	--	aminopeptidase 2 [Ophiocordyceps sinensis CO18]
gene-G6O67_001928	2.5647e-05	1.50461	up	Molecular Function: protein serine/threonine kinase activity (GO:0004674);; Molecular Function: ATP binding (GO:0005524);; Biological Process: protein phosphorylation (GO:0006468);; Molecular Function: phosphopantetheine binding (GO:0031177);;	K08832|0|nhe:NECHADRAFT_86322|K08832 serine/threonine-protein kinase SRPK3 [EC:2.7.11.1] | (RefSeq) hypothetical protein	--	serine/threonine protein kinase [Ophiocordyceps sinensis CO18]
Ophiocordyceps_sinensis_newGene_283	0.000216855	-1.95604	down	--	--	--	Cellular retinaldehyde-binding/triple function [Ophiocordyceps sinensis CO18]
gene-G6O67_001000	1.36501e-15	2.07854	up	Molecular Function: calcium ion binding (GO:0005509);; Cellular Component: integral component of plasma membrane (GO:0005887);; Cellular Component: cellular bud neck (GO:0005935);; Cellular Component: septin ring (GO:0005940);; Biological Process: axial cellular bud site selection (GO:0007120);;	K18637|0|maj:MAA_03063|K18637 axial budding pattern protein 2 | (RefSeq) Cadherin-like protein	--	Cadherin-like protein [Ophiocordyceps sinensis CO18]
Ophiocordyceps_sinensis_newGene_1414	8.75349e-29	8.44924	up	--	--	--	hypothetical protein OCS_06928 [Ophiocordyceps sinensis CO18]
gene-G6O67_000122	1.8641e-11	4.35427	up	Molecular Function: zinc ion binding (GO:0008270);; Molecular Function: oxidoreductase activity (GO:0016491);; Molecular Function: transferase activity, transferring acyl groups other than amino-acyl groups (GO:0016747);; Molecular Function: phosphopantetheine binding (GO:0031177);; Biological Process: oxidation-reduction process (GO:0055114);;	--	--	Beta-ketoacyl synthase [Ophiocordyceps sinensis CO18]
gene-G6O67_003734	1.94926e-05	1.1721	up	Biological Process: pseudouridine synthesis (GO:0001522);; Molecular Function: RNA binding (GO:0003723);; Biological Process: RNA processing (GO:0006396);; Molecular Function: pseudouridine synthase activity (GO:0009982);; Cellular Component: integral component of membrane (GO:0016021);;	K11131|0|maw:MAC_00758|K11131 H/ACA ribonucleoprotein complex subunit 4 [EC:5.4.99.-] | (RefSeq) hypothetical protein	Ribosome biogenesis in eukaryotes (ko03008)	centromere/microtubule binding protein CBF5 [Ophiocordyceps sinensis CO18]
gene-G6O67_001823	0.000150513	-1.00757	down	Molecular Function: RNA polymerase II transcription factor activity, sequence-specific DNA binding (GO:0000981);; Molecular Function: DNA binding (GO:0003677);; Cellular Component: nucleus (GO:0005634);; Biological Process: regulation of transcription from RNA polymerase II promoter (GO:0006357);; Molecular Function: zinc ion binding (GO:0008270);;	--	--	chitinase 1 precursor [Purpureocillium lilacinum]
gene-G6O67_008512	4.68594e-06	-1.49257	down	Cellular Component: integral component of membrane (GO:0016021);; Biological Process: transmembrane transport (GO:0055085);;	--	--	hypothetical protein HIM_03085 [Hirsutella minnesotensis 3608]
gene-G6O67_002160	1.56146e-41	-6.28488	down	--	--	--	hypothetical protein HIM_03185 [Hirsutella minnesotensis 3608]
gene-G6O67_004151	2.38145e-11	1.89277	up	--	--	--	hypothetical protein OCS_00572 [Ophiocordyceps sinensis CO18]
gene-G6O67_008727	7.53156e-06	-1.41862	down	Molecular Function: monooxygenase activity (GO:0004497);; Molecular Function: oxidoreductase activity, acting on single donors with incorporation of molecular oxygen, incorporation of two atoms of oxygen (GO:0016702);; Biological Process: oxidation-reduction process (GO:0055114);;	K17842|0|maj:MAA_07825|K17842 torulene dioxygenase [EC:1.13.11.59] | (RefSeq) carotenoid cleavage dioxygenase 1	Carotenoid biosynthesis (ko00906)	carotenoid cleavage dioxygenase 1 [Ophiocordyceps sinensis CO18]
Ophiocordyceps_sinensis_newGene_1075	6.99346e-16	2.73174	up	--	--	--	hypothetical protein OCS_06059 [Ophiocordyceps sinensis CO18]
gene-G6O67_007691	5.41014e-07	1.58965	up	Cellular Component: integral component of membrane (GO:0016021);;	--	--	chp3 [Ophiocordyceps sinensis CO18]
gene-G6O67_006218	4.98611e-11	-4.13022	down	Molecular Function: catalytic activity (GO:0003824);;	K01426|0|npa:UCRNP2_8653|K01426 amidase [EC:3.5.1.4] | (RefSeq) putative glutamyl-trna amidotransferase subunit a protein	Arginine and proline metabolism (ko00330);; Phenylalanine metabolism (ko00360);; Tryptophan metabolism (ko00380)	hypothetical protein HIM_11898 [Hirsutella minnesotensis 3608]
gene-G6O67_007256	1.25809e-28	3.50909	up	Cellular Component: nucleus (GO:0005634);; Biological Process: chromatin silencing (GO:0006342);; Cellular Component: RNA-directed RNA polymerase complex (GO:0031379);; Cellular Component: intracellular organelle part (GO:0044446);;	--	--	helicase-like protein [Ophiocordyceps sinensis CO18]
gene-G6O67_005631	1.99837e-146	-11.2306	down	Molecular Function: sedoheptulose-7-phosphate:D-glyceraldehyde-3-phosphate glyceronetransferase activity (GO:0004801);; Biological Process: carbohydrate metabolic process (GO:0005975);; Biological Process: pentose-phosphate shunt (GO:0006098);;	--	--	transaldolase [Ophiocordyceps sinensis CO18]
gene-G6O67_004044	0.000701505	-1.27827	down	Molecular Function: motor activity (GO:0003774);; Molecular Function: ATP binding (GO:0005524);; Cellular Component: myosin complex (GO:0016459);;	K10356|0|maj:MAA_00560|K10356 myosin I | (RefSeq) myosin	--	Myosin-1 [Hirsutella minnesotensis 3608]
gene-G6O67_005047	2.82593e-06	-1.39908	down	--	--	--	armadillo-like helical protein [Purpureocillium lilacinum]
gene-G6O67_002168	1.11831e-05	1.71694	up	--	--	--	hypothetical protein OCS_01443 [Ophiocordyceps sinensis CO18]
gene-G6O67_001898	0.00564269	1.43124	up	--	--	--	hypothetical protein OCS_03396 [Ophiocordyceps sinensis CO18]
gene-G6O67_002720	5.43089e-15	-3.24315	down	--	--	--	LysM domain-containing protein [Ophiocordyceps sinensis CO18]
gene-G6O67_001599	2.79963e-06	1.93948	up	Molecular Function: mannosyltransferase activity (GO:0000030);; Biological Process: protein glycosylation (GO:0006486);; Cellular Component: membrane (GO:0016020);; Biological Process: mannosylation (GO:0097502);;	K03854|8.35091e-147|bsc:COCSADRAFT_130322|K03854 mannosyltransferase [EC:2.4.1.-] | (RefSeq) glycosyltransferase family 15 protein	--	Glycosyl transferase, family 15 [Ophiocordyceps sinensis CO18]
gene-G6O67_003377	7.21821e-14	-5.70618	down	Molecular Function: iron ion binding (GO:0005506);; Cellular Component: integral component of membrane (GO:0016021);; Molecular Function: oxidoreductase activity, acting on paired donors, with incorporation or reduction of molecular oxygen, reduced flavin or flavoprotein as one donor, and incorporation of one atom of oxygen (GO:0016712);; Molecular Function: heme binding (GO:0020037);; Biological…	--	--	cytochrome P450 52A12 [Ophiocordyceps sinensis CO18]
gene-G6O67_008353	1.35717e-09	2.32831	up	--	K03540|1.21462e-45|nhe:NECHADRAFT_103829|K03540 ribonuclease P protein subunit RPR2 [EC:3.1.26.5] | (RefSeq) hypothetical protein	RNA transport (ko03013)	RNAse P Rpr2/Rpp21 subunit domain-containing protein [Ophiocordyceps sinensis CO18]
gene-G6O67_002806	0.004293	1.15855	up	Molecular Function: nucleic acid binding (GO:0003676);; Molecular Function: helicase activity (GO:0004386);; Molecular Function: ATP binding (GO:0005524);;	K17679|0|val:VDBG_08606|K17679 ATP-dependent RNA helicase MSS116, mitochondrial [EC:3.6.4.13] | (RefSeq) ATP-dependent RNA helicase MSS116	--	ATP-dependent RNA helicase [Ophiocordyceps sinensis CO18]
gene-G6O67_002475	0.00169508	-1.21587	down	--	--	--	hypothetical protein OCS_06289 [Ophiocordyceps sinensis CO18]
gene-G6O67_003464	6.27184e-06	-1.37299	down	Molecular Function: deaminase activity (GO:0019239);;	K01488|2.57249e-148|fpu:FPSE_00134|K01488 adenosine deaminase [EC:3.5.4.4] | (RefSeq) hypothetical protein	--	Adenosine deaminase-like protein [Tolypocladium ophioglossoides CBS 100239]
gene-G6O67_006892	1.73015e-12	-2.75429	down	Molecular Function: iron ion binding (GO:0005506);; Molecular Function: dioxygenase activity (GO:0051213);; Biological Process: oxidation-reduction process (GO:0055114);;	--	--	2OG-Fe(II) oxygenase [Ophiocordyceps sinensis CO18]
gene-G6O67_004780	1.2022e-06	1.15237	up	Cellular Component: nucleolus (GO:0005730);; Cellular Component: viral nucleocapsid (GO:0019013);; Cellular Component: intracellular ribonucleoprotein complex (GO:0030529);;	K14768|0|maj:MAA_05392|K14768 U3 small nucleolar RNA-associated protein 7 | (RefSeq) small nucleolar ribonucleoprotein complex subunit	--	small nucleolar ribonucleoprotein complex subunit [Ophiocordyceps sinensis CO18]
gene-G6O67_005984	7.59345e-18	1.53013	up	Cellular Component: fungal-type vacuole membrane (GO:0000329);; Molecular Function: diacylglycerol diphosphate phosphatase activity (GO:0000810);; Cellular Component: endoplasmic reticulum (GO:0005783);; Biological Process: phospholipid metabolic process (GO:0006644);; Molecular Function: phosphatidate phosphatase activity (GO:0008195);; Cellular Component: integral component of membrane (GO:0016…	K18693|8.90485e-95|fpu:FPSE_09278|K18693 diacylglycerol diphosphate phosphatase / phosphatidate phosphatase [EC:3.1.3.81 3.1.3.4] | (RefSeq) hypothetical protein	Glycerolipid metabolism (ko00561);; Glycerophospholipid metabolism (ko00564)	hypothetical protein HIM_06919 [Hirsutella minnesotensis 3608]
gene-G6O67_007629	0.00210352	-1.00544	down	--	--	--	arad-like aldolase/epimerase [Ophiocordyceps sinensis CO18]
gene-G6O67_006584	5.53723e-08	-1.69874	down	Molecular Function: obsolete gamma-glutamyltransferase activity (GO:0003840);; Biological Process: glutathione metabolic process (GO:0006749);;	K00681|0|tre:TRIREDRAFT_5645|K00681 gamma-glutamyltranspeptidase / glutathione hydrolase [EC:2.3.2.2 3.4.19.13] | (RefSeq) lincomycin-condensing protein	Taurine and hypotaurine metabolism (ko00430);; Cyanoamino acid metabolism (ko00460);; Glutathione metabolism (ko00480)	hypothetical protein HIM_05353 [Hirsutella minnesotensis 3608]
gene-G6O67_000619	0.0078617	-1.04726	down	--	--	--	hypothetical protein OCS_02577 [Ophiocordyceps sinensis CO18]
gene-G6O67_008752	9.42583e-05	-1.73701	down	Biological Process: metabolic process (GO:0008152);; Molecular Function: ligase activity (GO:0016874);; Molecular Function: cofactor binding (GO:0048037);;	K01899|2.14989e-136|tre:TRIREDRAFT_2223|K01899 succinyl-CoA synthetase alpha subunit [EC:6.2.1.4 6.2.1.5] | (RefSeq) alpha subunit of GDP-forming succinate-CoA ligase	Citrate cycle (TCA cycle) (ko00020);; Propanoate metabolism (ko00640);; Biosynthesis of antibiotics (ko01130);; Carbon metabolism (ko01200)	alpha subunit of GDP-forming succinate-CoA ligase [Ophiocordyceps sinensis CO18]
gene-G6O67_005444	3.21471e-09	-2.75369	down	Molecular Function: monooxygenase activity (GO:0004497);; Molecular Function: iron ion binding (GO:0005506);; Cellular Component: membrane (GO:0016020);; Molecular Function: oxidoreductase activity, acting on paired donors, with incorporation or reduction of molecular oxygen (GO:0016705);; Molecular Function: heme binding (GO:0020037);; Biological Process: oxidation-reduction process (GO:0055114)…	--	--	cytochrome P450 monooxygenase [Ophiocordyceps sinensis CO18]
gene-G6O67_008097	0.00657693	-1.17531	down	Biological Process: sulfate assimilation (GO:0000103);; Cellular Component: sulfite reductase complex (NADPH) (GO:0009337);; Molecular Function: oxidoreductase activity, acting on the aldehyde or oxo group of donors (GO:0016903);; Biological Process: oxidation-reduction process (GO:0055114);;	K00380|0|maj:MAA_02261|K00380 sulfite reductase (NADPH) flavoprotein alpha-component [EC:1.8.1.2] | (RefSeq) alpha subunit of assimilatory sulfite reductase	Sulfur metabolism (ko00920)	Sulfite reductase [NADPH] flavoprotein component [Tolypocladium paradoxum]
gene-G6O67_001864	1.13856e-07	2.95801	up	Molecular Function: ligase activity (GO:0016874);;	--	--	hypothetical protein HIM_05742 [Hirsutella minnesotensis 3608]
gene-G6O67_000037	7.25662e-08	1.83956	up	Molecular Function: damaged DNA binding (GO:0003684);; Cellular Component: integral component of membrane (GO:0016021);; Molecular Function: transferase activity (GO:0016740);; Biological Process: translesion synthesis (GO:0019985);; Cellular Component: intracellular membrane-bounded organelle (GO:0043231);; Molecular Function: metal ion binding (GO:0046872);;	K03509|0|nhe:NECHADRAFT_92146|K03509 DNA polymerase eta [EC:2.7.7.7] | (RefSeq) hypothetical protein	--	sister chromatid cohesion protein Eso1 [Ophiocordyceps sinensis CO18]
gene-G6O67_004814	0.000194822	2.15424	up	Cellular Component: integral component of membrane (GO:0016021);;	--	--	arginase-like protein [Ophiocordyceps sinensis CO18]
gene-G6O67_002356	4.60915e-05	1.11881	up	Molecular Function: oxidoreductase activity (GO:0016491);; Biological Process: oxidation-reduction process (GO:0055114);;	K00059|2.99811e-145|cmt:CCM_01693|K00059 3-oxoacyl-[acyl-carrier protein] reductase [EC:1.1.1.100] | (RefSeq) Short-chain dehydrogenase/reductase SDR	Fatty acid biosynthesis (ko00061);; Biotin metabolism (ko00780);; Biosynthesis of unsaturated fatty acids (ko01040);; Fatty acid metabolism (ko01212)	Acetoacetyl-CoA reductase [Tolypocladium ophioglossoides CBS 100239]
gene-G6O67_004207	3.43807e-34	9.0227	up	--	--	--	hypothetical protein OCS_00874 [Ophiocordyceps sinensis CO18]
gene-G6O67_008205	0.00238326	-1.20576	down	Molecular Function: glycerol kinase activity (GO:0004370);; Biological Process: carbohydrate metabolic process (GO:0005975);; Biological Process: glycerol-3-phosphate metabolic process (GO:0006072);; Biological Process: phosphorylation (GO:0016310);;	K00864|0|maj:MAA_02155|K00864 glycerol kinase [EC:2.7.1.30] | (RefSeq) glycerol kinase	Glycerolipid metabolism (ko00561)	Glycerol kinase [Ophiocordyceps sinensis CO18]
gene-G6O67_003539	0.00131449	-2.67926	down	Molecular Function: iron ion binding (GO:0005506);; Molecular Function: sterol 14-demethylase activity (GO:0008398);; Cellular Component: integral component of membrane (GO:0016021);; Biological Process: sterol metabolic process (GO:0016125);; Molecular Function: heme binding (GO:0020037);; Biological Process: oxidation-reduction process (GO:0055114);;	--	--	Cytochrome P450 [Ophiocordyceps sinensis CO18]
gene-G6O67_000149	0.000106241	-1.54298	down	Molecular Function: cyclin-dependent protein serine/threonine kinase inhibitor activity (GO:0004861);; Cellular Component: nucleus (GO:0005634);; Biological Process: lipid metabolic process (GO:0006629);; Molecular Function: phosphoric diester hydrolase activity (GO:0008081);; Molecular Function: kinase activity (GO:0016301);; Biological Process: negative regulation of protein serine/threonine ki…	K06653|3.6023e-10|val:VDBG_03666|K06653 CDK inhibitor PHO81 | (RefSeq) ankyrin repeat protein nuc-2	Cell cycle - yeast (ko04111)	Ankyrin repeat-containing protein [Tolypocladium capitatum]
gene-G6O67_002227	7.11836e-08	1.09415	up	Cellular Component: vacuole (GO:0005773);; Cellular Component: endoplasmic reticulum (GO:0005783);; Biological Process: vacuolar protein processing (GO:0006624);; Cellular Component: integral component of membrane (GO:0016021);;	--	--	DUF788 domain-containing protein [Ophiocordyceps sinensis CO18]
gene-G6O67_004465	4.38803e-12	-4.07633	down	Molecular Function: ferric iron binding (GO:0008199);; Biological Process: catechol-containing compound metabolic process (GO:0009712);; Molecular Function: catechol 1,2-dioxygenase activity (GO:0018576);; Biological Process: oxidation-reduction process (GO:0055114);;	K03381|1.62467e-151|maw:MAC_02823|K03381 catechol 1,2-dioxygenase [EC:1.13.11.1] | (RefSeq) catechol dioxygenase	--	hypothetical protein HIM_02243 [Hirsutella minnesotensis 3608]
gene-G6O67_006869	0.0037642	1.28145	up	--	--	--	MFS monocarboxylate transporter [Ophiocordyceps sinensis CO18]
gene-G6O67_008142	4.71708e-39	5.28401	up	Cellular Component: integral component of membrane (GO:0016021);;	--	--	Uncharacterized protein TPAR_04644 [Tolypocladium paradoxum]
gene-G6O67_006254	4.29591e-11	-1.71199	down	Cellular Component: endoplasmic reticulum membrane (GO:0005789);; Cellular Component: integral component of membrane (GO:0016021);; Biological Process: fatty acid elongation (GO:0030497);; Molecular Function: ketoreductase activity (GO:0045703);; Biological Process: oxidation-reduction process (GO:0055114);;	K10251|0|maw:MAC_00007|K10251 17beta-estradiol 17-dehydrogenase / very-long-chain 3-oxoacyl-CoA reductase [EC:1.1.1.62 1.1.1.330] | (RefSeq) 3-ketoacyl-CoA reductase	Fatty acid elongation (ko00062);; Biosynthesis of unsaturated fatty acids (ko01040);; Fatty acid metabolism (ko01212)	hypothetical protein CDD83_1381 [Cordyceps sp. RAO-2017]
gene-G6O67_002839	0.00136493	-1.41811	down	--	--	--	hypothetical protein OCS_00214 [Ophiocordyceps sinensis CO18]
gene-G6O67_006130	8.05393e-17	6.99901	up	--	--	--	hypothetical protein OCS_06124 [Ophiocordyceps sinensis CO18]
gene-G6O67_000242	1.14734e-09	-1.23166	down	Molecular Function: hydrolase activity (GO:0016787);;	--	--	ubiquitin hydrolase family protein [Ophiocordyceps sinensis CO18]
gene-G6O67_000621	0.000285506	-2.88008	down	--	--	--	hypothetical protein ASPZODRAFT_2119918 [Penicilliopsis zonata CBS 506.65]
gene-G6O67_002496	5.2058e-05	-1.13848	down	Biological Process: regulation of cyclin-dependent protein serine/threonine kinase activity (GO:0000079);; Cellular Component: cyclin-dependent protein kinase holoenzyme complex (GO:0000307);; Cellular Component: nucleus (GO:0005634);; Biological Process: positive regulation of macroautophagy (GO:0016239);; Molecular Function: cyclin-dependent protein serine/threonine kinase regulator activity (G…	--	--	Cyclin PHO80-like protein [Ophiocordyceps sinensis CO18]
gene-G6O67_004596	6.09718e-14	-3.27796	down	Molecular Function: DNA binding (GO:0003677);; Molecular Function: transporter activity (GO:0005215);; Cellular Component: nucleus (GO:0005634);; Biological Process: transcription, DNA-templated (GO:0006351);; Molecular Function: zinc ion binding (GO:0008270);; Cellular Component: integral component of membrane (GO:0016021);; Biological Process: transmembrane transport (GO:0055085);;	--	--	Uracil permease, partial [Tolypocladium paradoxum]
gene-G6O67_002338	3.62585e-05	1.71159	up	Cellular Component: integral component of membrane (GO:0016021);; Molecular Function: transmembrane transporter activity (GO:0022857);; Biological Process: transmembrane transport (GO:0055085);;	--	--	hypothetical protein HIM_01261 [Hirsutella minnesotensis 3608]
gene-G6O67_007779	0.000166813	1.24238	up	--	--	--	LicD-like protein [Ophiocordyceps sinensis CO18]
gene-G6O67_002088	9.14879e-07	1.08709	up	Molecular Function: nucleotide binding (GO:0000166);; Molecular Function: nucleic acid binding (GO:0003676);;	K14789|3.22455e-58|cmt:CCM_00767|K14789 nucleolar protein 6 | (RefSeq) RNA binding protein	--	RNA binding protein [Ophiocordyceps sinensis CO18]
gene-G6O67_003118	4.88528e-35	8.05258	up	--	--	--	hypothetical protein OCS_03683 [Ophiocordyceps sinensis CO18]
gene-G6O67_007602	5.25068e-17	-1.92165	down	--	--	--	protein kinase [Ophiocordyceps sinensis CO18]
gene-G6O67_006132	6.78981e-40	-5.22033	down	--	--	--	hypothetical protein HIM_06153 [Hirsutella minnesotensis 3608]
gene-G6O67_005407	0.00957425	1.19309	up	Molecular Function: RNA polymerase II transcription factor activity, sequence-specific DNA binding (GO:0000981);; Cellular Component: nucleus (GO:0005634);; Biological Process: regulation of transcription from RNA polymerase II promoter (GO:0006357);; Molecular Function: zinc ion binding (GO:0008270);;	--	--	acriflavine sensitivity control protein [Ophiocordyceps sinensis CO18]
gene-G6O67_001534	0.0093619	-1.17358	down	--	--	--	hypothetical protein MAA_04074 [Metarhizium robertsii ARSEF 23]
gene-G6O67_004031	0.00394879	2.23732	up	--	--	--	hypothetical protein OCS_01499 [Ophiocordyceps sinensis CO18]
gene-G6O67_008679	6.30014e-05	-1.48913	down	Cellular Component: mitochondrion (GO:0005739);; Molecular Function: metal ion binding (GO:0046872);;	--	--	DDHD domain-containing protein [Ophiocordyceps sinensis CO18]
gene-G6O67_003488	0.00129176	-1.90438	down	--	--	--	p15-like protein [Ophiocordyceps sinensis CO18]
gene-G6O67_003692	0.00526581	-1.02033	down	Molecular Function: nucleic acid binding (GO:0003676);; Molecular Function: protein kinase activity (GO:0004672);; Molecular Function: ATP binding (GO:0005524);; Biological Process: protein phosphorylation (GO:0006468);; Molecular Function: protein dimerization activity (GO:0046983);;	--	--	protein kinase domain-containing protein [Ophiocordyceps sinensis CO18]
gene-G6O67_005568	0.00028328	1.13522	up	Cellular Component: mitochondrion (GO:0005739);; Molecular Function: transferase activity (GO:0016740);; Biological Process: mitochondrial respiratory chain complex assembly (GO:0033108);;	K18185|1.25546e-33|cmt:CCM_06842|K18185 cytochrome c oxidase assembly protein subunit 23 | (RefSeq) hypothetical protein	--	Geranylgeranyl transferase type-1 subunit beta [Tolypocladium capitatum]
gene-G6O67_007183	1.40158e-48	4.46154	up	--	--	--	hypothetical protein OCS_06362 [Ophiocordyceps sinensis CO18]
gene-G6O67_006835	4.17868e-05	-1.52224	down	Molecular Function: hydrolase activity (GO:0016787);;	--	--	GDSL Lipase/Acylhydrolase family protein [Ophiocordyceps sinensis CO18]
gene-G6O67_001442	0.00534298	-1.54987	down	Molecular Function: oxidoreductase activity (GO:0016491);; Biological Process: oxidation-reduction process (GO:0055114);;	--	--	putative oxidoreductase C2F3.05c [Tolypocladium ophioglossoides CBS 100239]
gene-G6O67_008045	0.000104518	1.44179	up	--	--	--	hypothetical protein OCS_03620 [Ophiocordyceps sinensis CO18]
gene-G6O67_005451	1.00606e-40	-7.1659	down	Molecular Function: oxidoreductase activity (GO:0016491);; Biological Process: oxidation-reduction process (GO:0055114);;	--	--	FAD dependent oxidoreductase [Ophiocordyceps sinensis CO18]
gene-G6O67_001842	4.83803e-15	-2.09058	down	Biological Process: acyl-CoA metabolic process (GO:0006637);; Molecular Function: acyl-CoA hydrolase activity (GO:0047617);;	--	--	acyl-CoA thioesterase II [Purpureocillium lilacinum]
gene-G6O67_003549	0.00136493	-3.64567	down	Molecular Function: ATP binding (GO:0005524);; Cellular Component: plasma membrane (GO:0005886);; Biological Process: drug transmembrane transport (GO:0006855);; Cellular Component: integral component of membrane (GO:0016021);; Molecular Function: ATPase activity, coupled to transmembrane movement of substances (GO:0042626);;	--	--	ABC transporter family protein [Ophiocordyceps sinensis CO18]
gene-G6O67_008302	6.17237e-41	-4.41296	down	Molecular Function: hydrolase activity, hydrolyzing O-glycosyl compounds (GO:0004553);; Cellular Component: ascospore wall (GO:0005619);; Biological Process: carbohydrate metabolic process (GO:0005975);; Biological Process: ascospore wall assembly (GO:0030476);;	--	--	Putative glycosidase crf1 [Tolypocladium paradoxum]
gene-G6O67_003056	1.41952e-05	1.25224	up	--	--	--	hypothetical protein OCS_03167 [Ophiocordyceps sinensis CO18]
gene-G6O67_007205	1.91767e-09	1.15819	up	Biological Process: RNA methylation (GO:0001510);; Biological Process: tRNA processing (GO:0008033);; Molecular Function: transferase activity (GO:0016740);; Cellular Component: cytoplasmic part (GO:0044444);;	K15443|6.99024e-176|fgr:FGSG_06826|K15443 tRNA (guanine-N(7)-)-methyltransferase subunit TRM82 | (RefSeq) hypothetical protein	--	tRNA (guanine-N(7)-)-methyltransferase non-catalytic subunit TRM82, partial [Tolypocladium paradoxum]
gene-G6O67_003614	3.31798e-07	2.52021	up	Molecular Function: catalytic activity (GO:0003824);; Biological Process: metabolic process (GO:0008152);; Molecular Function: phosphopantetheine binding (GO:0031177);;	--	--	hypothetical protein HIM_10266 [Hirsutella minnesotensis 3608]
gene-G6O67_001024	4.95837e-09	2.16328	up	--	--	--	hypothetical protein OCS_01306 [Ophiocordyceps sinensis CO18]
gene-G6O67_008894	0.000139691	-3.77856	down	--	--	--	hypothetical protein OCS_05981 [Ophiocordyceps sinensis CO18]
gene-G6O67_005368	7.82007e-05	-1.38236	down	--	--	--	Uncharacterized protein TPAR_08819 [Tolypocladium paradoxum]
gene-G6O67_001333	0.000254385	1.6476	up	Cellular Component: integral component of membrane (GO:0016021);;	--	--	transmembrane protein UsgS [Ophiocordyceps sinensis CO18]
Ophiocordyceps_sinensis_newGene_112	5.13084e-09	-3.78413	down	--	--	--	hypothetical protein OCS_06916 [Ophiocordyceps sinensis CO18]
gene-G6O67_000133	1.34856e-18	-7.22893	down	Biological Process: metabolic process (GO:0008152);; Molecular Function: transferase activity (GO:0016740);; Molecular Function: phosphopantetheine binding (GO:0031177);;	--	--	beta-ketoacyl synthase domain-containing protein [Ophiocordyceps sinensis CO18]
gene-G6O67_003247	6.05729e-23	3.4013	up	Molecular Function: transcription factor activity, sequence-specific DNA binding (GO:0003700);; Biological Process: regulation of transcription, DNA-templated (GO:0006355);; Molecular Function: sequence-specific DNA binding (GO:0043565);;	--	--	transcription factor bZIP [Ophiocordyceps sinensis CO18]
gene-G6O67_008913	4.728e-05	-2.60011	down	Cellular Component: integral component of membrane (GO:0016021);;	--	--	hypothetical protein OCS_02125 [Ophiocordyceps sinensis CO18]
gene-G6O67_002158	0.000234431	-1.70625	down	Cellular Component: integral component of membrane (GO:0016021);;	--	--	hypothetical protein OCS_01433 [Ophiocordyceps sinensis CO18]
gene-G6O67_000542	5.10208e-07	1.36047	up	--	--	--	hypothetical protein HIM_01365 [Hirsutella minnesotensis 3608]
gene-G6O67_007130	5.89821e-12	-2.22757	down	--	--	--	SAM and PH domain-containing protein [Ophiocordyceps sinensis CO18]
gene-G6O67_001152	4.84719e-06	-1.33955	down	--	--	--	hypothetical protein VHEMI04565 [Torrubiella hemipterigena]
gene-G6O67_000383	0.000527617	1.03125	up	Molecular Function: magnesium ion binding (GO:0000287);; Molecular Function: isocitrate dehydrogenase (NAD+) activity (GO:0004449);; Cellular Component: mitochondrion (GO:0005739);; Biological Process: tricarboxylic acid cycle (GO:0006099);; Molecular Function: NAD binding (GO:0051287);;	K00030|0|maw:MAC_07779|K00030 isocitrate dehydrogenase (NAD+) [EC:1.1.1.41] | (RefSeq) isocitrate dehydrogenase subunit 2 precursor	Citrate cycle (TCA cycle) (ko00020);; Biosynthesis of antibiotics (ko01130);; Carbon metabolism (ko01200);; 2-Oxocarboxylic acid metabolism (ko01210);; Biosynthesis of amino acids (ko01230)	Isocitrate dehydrogenase [NAD] subunit 2 [Hirsutella minnesotensis 3608]
gene-G6O67_002619	3.39057e-11	-2.50715	down	--	--	--	hypothetical protein TPAR_03431 [Tolypocladium paradoxum]
gene-G6O67_008463	3.66731e-17	7.0015	up	Molecular Function: transporter activity (GO:0005215);; Cellular Component: integral component of membrane (GO:0016021);; Biological Process: transmembrane transport (GO:0055085);;	--	--	Major facilitator superfamily transporter [Ophiocordyceps sinensis CO18]
gene-G6O67_003413	0.000664926	-2.24314	down	Biological Process: metabolic process (GO:0008152);;	K00505|9.54852e-77|nhe:NECHADRAFT_66755|K00505 tyrosinase [EC:1.14.18.1] | (RefSeq) hypothetical protein	Tyrosine metabolism (ko00350);; Riboflavin metabolism (ko00740)	tyrosinase 2 [Ophiocordyceps sinensis CO18]
gene-G6O67_005125	2.96017e-16	-2.31983	down	--	--	--	hypothetical protein OCS_01463 [Ophiocordyceps sinensis CO18]
gene-G6O67_007725	6.63967e-07	1.57583	up	Molecular Function: acid phosphatase activity (GO:0003993);; Cellular Component: integral component of membrane (GO:0016021);; Biological Process: dephosphorylation (GO:0016311);;	--	--	Histidine phosphatase superfamily, clade-2 [Ophiocordyceps sinensis CO18]
gene-G6O67_004253	1.34483e-21	-2.2545	down	--	--	--	hypothetical protein OCS_04531 [Ophiocordyceps sinensis CO18]
gene-G6O67_001118	0.000503555	-1.31255	down	--	--	--	hypothetical protein OCS_04761 [Ophiocordyceps sinensis CO18]
gene-G6O67_008708	0.000122743	1.25284	up	Cellular Component: integral component of membrane (GO:0016021);;	--	--	hypothetical protein OCS_03242 [Ophiocordyceps sinensis CO18]
gene-G6O67_000409	0.000137557	2.40396	up	Cellular Component: integral component of membrane (GO:0016021);; Biological Process: transmembrane transport (GO:0055085);;	--	--	hypothetical protein HIM_02618 [Hirsutella minnesotensis 3608]
gene-G6O67_001875	5.47444e-06	1.57955	up	Molecular Function: transferase activity (GO:0016740);;	--	--	glutathione S-transferase [Ophiocordyceps sinensis CO18]
gene-G6O67_003518	0.00162627	3.59392	up	--	--	--	Cell wall galactomannoprotein [Ophiocordyceps sinensis CO18]
gene-G6O67_002261	0.000768302	1.05357	up	Biological Process: ribosomal large subunit assembly (GO:0000027);; Biological Process: ribosomal large subunit export from nucleus (GO:0000055);; Biological Process: maturation of LSU-rRNA from tricistronic rRNA transcript (SSU-rRNA, 5.8S rRNA, LSU-rRNA) (GO:0000463);; Biological Process: maturation of 5.8S rRNA from tricistronic rRNA transcript (SSU-rRNA, 5.8S rRNA, LSU-rRNA) (GO:0000466);; Cel…	K14846|0|maj:MAA_03549|K14846 ribosome production factor 1 | (RefSeq) Brix domain protein	--	Brix domain containing protein [Ophiocordyceps sinensis CO18]
gene-G6O67_005497	0.00063908	-1.11303	down	--	--	--	hypothetical protein OCS_03479 [Ophiocordyceps sinensis CO18]
gene-G6O67_003717	0.00617004	-1.21897	down	Molecular Function: monooxygenase activity (GO:0004497);; Biological Process: oxidation-reduction process (GO:0055114);; Molecular Function: FAD binding (GO:0071949);;	--	--	phenol hydroxylase-like protein [Ophiocordyceps sinensis CO18]
gene-G6O67_005177	1.23674e-161	-7.51357	down	Molecular Function: RNA polymerase II transcription factor activity, sequence-specific DNA binding (GO:0000981);; Cellular Component: nucleus (GO:0005634);; Biological Process: regulation of transcription from RNA polymerase II promoter (GO:0006357);; Molecular Function: zinc ion binding (GO:0008270);;	--	--	N-terminal fungal transcription regulatory domain-containing protein [Ophiocordyceps sinensis CO18]
gene-G6O67_004991	1.05934e-18	-2.84108	down	Molecular Function: catalytic activity (GO:0003824);;	--	--	duf1680 domain containing protein [Ophiocordyceps sinensis CO18]
gene-G6O67_002813	4.3051e-12	-4.45457	down	Molecular Function: metalloendopeptidase activity (GO:0004222);; Cellular Component: extracellular space (GO:0005615);; Biological Process: proteolysis (GO:0006508);; Molecular Function: zinc ion binding (GO:0008270);;	K01417|0|maj:MAA_01945|K01417 extracellular elastinolytic metalloproteinase [EC:3.4.24.-] | (RefSeq) fungalysin metallopeptidase	--	elastinolytic metalloproteinase Mep [Ophiocordyceps sinensis CO18]
gene-G6O67_007160	0.000302709	1.28216	up	Biological Process: ribosomal large subunit export from nucleus (GO:0000055);; Biological Process: endonucleolytic cleavage in ITS1 to separate SSU-rRNA from 5.8S rRNA and LSU-rRNA from tricistronic rRNA transcript (SSU-rRNA, 5.8S rRNA, LSU-rRNA) (GO:0000447);; Cellular Component: nucleoplasm (GO:0005654);; Cellular Component: nucleolus (GO:0005730);; Cellular Component: integral component of mem…	K14852|1.01797e-88|nhe:NECHADRAFT_102557|K14852 regulator of ribosome biosynthesis | (RefSeq) hypothetical protein	--	Ribosomal biogenesis regulatory protein [Ophiocordyceps sinensis CO18]
gene-G6O67_001038	7.25344e-08	1.96779	up	--	--	--	hypothetical protein CDD82_4226 [Ophiocordyceps australis]
Ophiocordyceps_sinensis_newGene_437	6.19092e-06	1.58401	up	--	--	--	hypothetical protein OCS_04286 [Ophiocordyceps sinensis CO18]
gene-G6O67_000670	3.91573e-06	2.03777	up	--	--	--	Lactonase, 7-bladed beta propeller [Ophiocordyceps sinensis CO18]
Ophiocordyceps_sinensis_newGene_2187	0.000715343	1.34185	up	--	--	--	nacht and ankyrin domain protein [Pochonia chlamydosporia 170]
gene-G6O67_008505	5.13862e-30	-3.96578	down	Cellular Component: integral component of membrane (GO:0016021);; Molecular Function: oxidoreductase activity (GO:0016491);; Biological Process: oxidation-reduction process (GO:0055114);; Molecular Function: FAD binding (GO:0071949);;	K00480|1.25354e-143|fpu:FPSE_09034|K00480 salicylate hydroxylase [EC:1.14.13.1] | (RefSeq) hypothetical protein	--	salicylate 1-hydroxylase [Ophiocordyceps sinensis CO18]
gene-G6O67_001484	0.0014692	-1.75205	down	--	--	--	hypothetical protein OCS_02145 [Ophiocordyceps sinensis CO18]
gene-G6O67_007795	1.70313e-05	-1.64498	down	Biological Process: proteolysis (GO:0006508);; Molecular Function: serine-type peptidase activity (GO:0008236);;	--	--	2,6-dihydropseudooxynicotine hydrolase [Ophiocordyceps sinensis CO18]
gene-G6O67_004234	0.000376689	-1.53351	down	Molecular Function: oxidoreductase activity (GO:0016491);; Biological Process: oxidation-reduction process (GO:0055114);;	--	--	Pyridine nucleotide-disulfide oxidoreductase [Ophiocordyceps sinensis CO18]
gene-G6O67_002428	1.04138e-18	-3.5053	down	Molecular Function: hydrolase activity, acting on ester bonds (GO:0016788);;	--	--	lipase [Ophiocordyceps sinensis CO18]
gene-G6O67_005152	3.90958e-05	2.72643	up	Cellular Component: integral component of membrane (GO:0016021);; Biological Process: transmembrane transport (GO:0055085);;	--	--	Major facilitator superfamily domain, general substrate transporter [Ophiocordyceps sinensis CO18]
gene-G6O67_001020	3.54276e-06	-2.9891	down	Biological Process: regulation of transcription, DNA-templated (GO:0006355);; Molecular Function: metal ion binding (GO:0046872);;	--	--	hypothetical protein HIM_07359 [Hirsutella minnesotensis 3608]
gene-G6O67_003345	1.75772e-35	-7.6388	down	Cellular Component: integral component of membrane (GO:0016021);;	--	--	hypothetical protein OCS_00478 [Ophiocordyceps sinensis CO18]
gene-G6O67_007912	3.94863e-09	-2.05375	down	Molecular Function: oxidoreductase activity (GO:0016491);; Molecular Function: transferase activity (GO:0016740);; Molecular Function: phosphopantetheine binding (GO:0031177);; Biological Process: oxidation-reduction process (GO:0055114);;	--	--	phenolpthiocerol synthesis polyketide synthase ppsA [Ophiocordyceps sinensis CO18]
gene-G6O67_008120	2.54229e-12	-1.92156	down	--	--	--	hypothetical protein OCS_02983 [Ophiocordyceps sinensis CO18]
gene-G6O67_001677	5.56789e-06	1.17885	up	--	--	--	hypothetical protein OCS_02084 [Ophiocordyceps sinensis CO18]
gene-G6O67_001884	1.424e-07	-1.36886	down	Molecular Function: sedoheptulose-7-phosphate:D-glyceraldehyde-3-phosphate glyceronetransferase activity (GO:0004801);; Cellular Component: nucleus (GO:0005634);; Cellular Component: cytosol (GO:0005829);; Biological Process: carbohydrate metabolic process (GO:0005975);; Biological Process: pentose-phosphate shunt (GO:0006098);;	K00616|0|fgr:FGSG_08723|K00616 transaldolase [EC:2.2.1.2] | (RefSeq) transaldolase	Pentose phosphate pathway (ko00030);; Biosynthesis of antibiotics (ko01130);; Carbon metabolism (ko01200);; Biosynthesis of amino acids (ko01230)	Transaldolase [Ophiocordyceps sinensis CO18]
gene-G6O67_001600	0.000410595	-1.42848	down	--	--	--	intracellular protein transport-like protein [Ophiocordyceps sinensis CO18]
gene-G6O67_000852	4.50782e-07	-1.22958	down	Cellular Component: integral component of membrane (GO:0016021);; Biological Process: transmembrane transport (GO:0055085);;	--	--	Sulfite efflux pump SSU1 [Tolypocladium capitatum]
gene-G6O67_002207	6.33207e-06	1.36651	up	Molecular Function: GTPase activity (GO:0003924);; Molecular Function: GTP binding (GO:0005525);; Cellular Component: Golgi apparatus (GO:0005794);; Biological Process: intracellular protein transport (GO:0006886);; Biological Process: small GTPase mediated signal transduction (GO:0007264);; Biological Process: protein localization to organelle (GO:0033365);; Cellular Component: nuclear outer mem…	K07952|3.43003e-129|maw:MAC_02536|K07952 ADP-ribosylation factor related protein 1 | (RefSeq) ADP-ribosylation factor family protein	--	ADP-ribosylation factor family protein [Ophiocordyceps sinensis CO18]
gene-G6O67_002355	0.000479785	1.71324	up	Molecular Function: hydrolase activity, hydrolyzing O-glycosyl compounds (GO:0004553);; Biological Process: carbohydrate metabolic process (GO:0005975);;	K05349|0|maj:MAA_06787|K05349 beta-glucosidase [EC:3.2.1.21] | (RefSeq) Glycoside hydrolase, family 3	Cyanoamino acid metabolism (ko00460);; Starch and sucrose metabolism (ko00500)	hypothetical protein HIM_05021 [Hirsutella minnesotensis 3608]
gene-G6O67_000612	1.04282e-09	-1.15592	down	Cellular Component: nucleus (GO:0005634);; Cellular Component: cytoplasm (GO:0005737);;	--	--	molybdenum cofactor synthesis domain-containing protein [Ophiocordyceps sinensis CO18]
gene-G6O67_000531	5.28383e-05	-1.40101	down	Molecular Function: N-acetyltransferase activity (GO:0008080);;	--	--	Acyl-CoA N-acyltransferase [Ophiocordyceps sinensis CO18]
gene-G6O67_004843	0.00257956	-1.23942	down	Molecular Function: RNA binding (GO:0003723);; Molecular Function: endoribonuclease activity (GO:0004521);; Biological Process: RNA phosphodiester bond hydrolysis, endonucleolytic (GO:0090502);;	--	--	Guanyl-specific ribonuclease F1 [Hirsutella minnesotensis 3608]
Ophiocordyceps_sinensis_newGene_1985	7.91021e-05	-1.60546	down	--	--	--	hypothetical protein OCS_04771 [Ophiocordyceps sinensis CO18]
gene-G6O67_004243	5.55882e-19	-2.35935	down	Cellular Component: integral component of membrane (GO:0016021);; Biological Process: transmembrane transport (GO:0055085);;	--	--	major facilitator superfamily transporter [Ophiocordyceps sinensis CO18]
gene-G6O67_004985	2.42688e-05	-2.6109	down	--	--	--	Kazal domain-containing protein [Ophiocordyceps sinensis CO18]
gene-G6O67_003082	1.69787e-21	-3.25354	down	--	--	--	hypothetical protein OCS_02116 [Ophiocordyceps sinensis CO18]
gene-G6O67_003952	4.21517e-13	-1.83088	down	Molecular Function: hydrolase activity, hydrolyzing O-glycosyl compounds (GO:0004553);; Biological Process: carbohydrate metabolic process (GO:0005975);;	K01179|0|maw:MAC_08328|K01179 endoglucanase [EC:3.2.1.4] | (RefSeq) cellulase family protein	Starch and sucrose metabolism (ko00500)	cellulase family protein [Ophiocordyceps sinensis CO18]
gene-G6O67_007290	8.10948e-07	-1.67991	down	Molecular Function: catalytic activity (GO:0003824);; Biological Process: Mo-molybdopterin cofactor biosynthetic process (GO:0006777);; Cellular Component: molybdopterin synthase complex (GO:0019008);; Molecular Function: metal ion binding (GO:0046872);; Molecular Function: 4 iron, 4 sulfur cluster binding (GO:0051539);;	--	--	hypothetical protein CDD83_4915 [Cordyceps sp. RAO-2017]
gene-G6O67_001178	0.00016758	-1.06002	down	Molecular Function: acyl-CoA dehydrogenase activity (GO:0003995);; Molecular Function: flavin adenine dinucleotide binding (GO:0050660);; Biological Process: oxidation-reduction process (GO:0055114);;	K00252|0|maj:MAA_04912|K00252 glutaryl-CoA dehydrogenase [EC:1.3.8.6] | (RefSeq) Acyl-CoA dehydrogenase/oxidase	Fatty acid degradation (ko00071);; Lysine degradation (ko00310);; Tryptophan metabolism (ko00380);; Biosynthesis of antibiotics (ko01130)	glutaryl-CoA dehydrogenase [Ophiocordyceps sinensis CO18]
gene-G6O67_005340	1.40406e-06	-1.54823	down	--	K00547|8.05629e-125|maj:MAA_01064|K00547 homocysteine S-methyltransferase [EC:2.1.1.10] | (RefSeq) Homocysteine S-methyltransferase	Cysteine and methionine metabolism (ko00270)	hypothetical protein HIM_05763 [Hirsutella minnesotensis 3608]
gene-G6O67_008132	0.00399992	1.15442	up	Molecular Function: FMN binding (GO:0010181);; Molecular Function: oxidoreductase activity (GO:0016491);; Biological Process: oxidation-reduction process (GO:0055114);;	K00306|0|maw:MAC_03478|K00306 sarcosine oxidase / L-pipecolate oxidase [EC:1.5.3.1 1.5.3.7] | (RefSeq) fructosyl-amino acid oxidase	Glycine, serine and threonine metabolism (ko00260);; Lysine degradation (ko00310);; Peroxisome (ko04146)	L-pipecolate oxidase [Tolypocladium capitatum]
gene-G6O67_006814	1.43062e-13	-5.00776	down	Cellular Component: integral component of membrane (GO:0016021);; Biological Process: transmembrane transport (GO:0055085);;	--	--	Major facilitator superfamily domain, general substrate transporter [Ophiocordyceps sinensis CO18]
gene-G6O67_002054	7.00805e-07	-1.46915	down	Molecular Function: DNA binding (GO:0003677);; Molecular Function: RNA binding (GO:0003723);; Molecular Function: structural constituent of ribosome (GO:0003735);; Cellular Component: ribosome (GO:0005840);; Biological Process: translation (GO:0006412);;	--	--	hypothetical protein HIM_11003 [Hirsutella minnesotensis 3608]
gene-G6O67_004591	2.2701e-05	-1.07978	down	Biological Process: mitochondrial genome maintenance (GO:0000002);; Cellular Component: nucleus (GO:0005634);; Cellular Component: cytosol (GO:0005829);; Biological Process: response to stress (GO:0006950);; Molecular Function: ferrous iron binding (GO:0008198);; Biological Process: thiamine biosynthetic process (GO:0009228);; Molecular Function: oxidoreductase activity (GO:0016491);; Molecular F…	K03146|1.0661e-180|maw:MAC_01186|K03146 thiamine thiazole synthase | (RefSeq) thiazole biosynthetic enzyme variant 1	Thiamine metabolism (ko00730)	thiazole biosynthetic enzyme variant 1 [Ophiocordyceps sinensis CO18]
gene-G6O67_005571	1.21122e-05	1.33371	up	--	--	--	hypothetical protein OCS_04389 [Ophiocordyceps sinensis CO18]
gene-G6O67_002591	0.00433761	1.28542	up	--	--	--	hypothetical protein CDD83_8184 [Cordyceps sp. RAO-2017]
gene-G6O67_003738	1.74232e-21	-4.98554	down	Cellular Component: integral component of membrane (GO:0016021);; Molecular Function: transferase activity (GO:0016740);;	--	--	hypothetical protein OCS_00843 [Ophiocordyceps sinensis CO18]
gene-G6O67_005494	1.76951e-24	-2.48318	down	Molecular Function: glycerol-3-phosphate dehydrogenase [NAD+] activity (GO:0004367);; Biological Process: carbohydrate metabolic process (GO:0005975);; Cellular Component: glycerol-3-phosphate dehydrogenase complex (GO:0009331);; Biological Process: glycerol-3-phosphate catabolic process (GO:0046168);; Molecular Function: NAD binding (GO:0051287);; Biological Process: oxidation-reduction process …	K00006|0|maw:MAC_03958|K00006 glycerol-3-phosphate dehydrogenase (NAD+) [EC:1.1.1.8] | (RefSeq) Glycerol-3-phosphate dehydrogenase	Glycerophospholipid metabolism (ko00564);; MAPK signaling pathway - yeast (ko04011)	Glycerol-3-phosphate dehydrogenase [NAD(+)] [Hirsutella minnesotensis 3608]
gene-G6O67_004249	0.00270409	-1.63134	down	--	--	--	hypothetical protein CDD83_5054 [Cordyceps sp. RAO-2017]
gene-G6O67_003124	5.51078e-10	-1.32273	down	Molecular Function: DNA binding (GO:0003677);;	--	--	CenpB-DNA-bind-domain-containing protein [Ophiocordyceps sinensis CO18]
Ophiocordyceps_sinensis_newGene_651	1.04221e-06	1.94323	up	--	--	--	hypothetical protein OCS_06676 [Ophiocordyceps sinensis CO18]
gene-G6O67_003183	5.27152e-06	2.10592	up	Biological Process: negative regulation of transcription from RNA polymerase II promoter (GO:0000122);; Biological Process: barrier septum assembly (GO:0000917);; Molecular Function: transcriptional repressor activity, RNA polymerase II core promoter proximal region sequence-specific binding (GO:0001078);; Molecular Function: nucleic acid binding (GO:0003676);; Cellular Component: nucleus (GO:000…	--	--	pH-response transcription factor pacC [Hirsutella minnesotensis 3608]
gene-G6O67_007112	1.41071e-05	-1.0188	down	--	--	--	hypothetical protein OCS_03953 [Ophiocordyceps sinensis CO18]
gene-G6O67_000858	0.000338614	2.71533	up	Cellular Component: integral component of membrane (GO:0016021);; Molecular Function: hydrolase activity, acting on carbon-nitrogen (but not peptide) bonds, in linear amidines (GO:0016813);; Molecular Function: metal ion binding (GO:0046872);;	K01480|1.91708e-135|mbe:MBM_04473|K01480 agmatinase [EC:3.5.3.11] | (RefSeq) hypothetical protein	Arginine and proline metabolism (ko00330)	arginase [Colletotrichum gloeosporioides Cg-14]
gene-G6O67_008384	0.0013591	-1.70746	down	Molecular Function: FMN binding (GO:0010181);; Molecular Function: oxidoreductase activity (GO:0016491);; Biological Process: oxidation-reduction process (GO:0055114);;	--	--	hypothetical protein TOPH_07259 [Tolypocladium ophioglossoides CBS 100239]
gene-G6O67_000727	0.00029003	1.43216	up	Molecular Function: RNA binding (GO:0003723);; Molecular Function: helicase activity (GO:0004386);; Molecular Function: ATP binding (GO:0005524);;	K14806|0|maj:MAA_06474|K14806 ATP-dependent RNA helicase DDX31/DBP7 [EC:3.6.4.13] | (RefSeq) DNA/RNA helicase, DEAD/DEAH box type	--	DEAD-like helicase [Ophiocordyceps sinensis CO18]
gene-G6O67_006396	1.16604e-10	-2.34576	down	Molecular Function: protein kinase activity (GO:0004672);; Molecular Function: ATP binding (GO:0005524);; Biological Process: protein phosphorylation (GO:0006468);;	--	--	Protein kinase-like domain protein [Ophiocordyceps sinensis CO18]
gene-G6O67_000630	3.76906e-19	-3.34427	down	Molecular Function: dihydroorotase activity (GO:0004151);; Cellular Component: nucleus (GO:0005634);; Cellular Component: cytoplasm (GO:0005737);; Biological Process: 'de novo' pyrimidine nucleobase biosynthetic process (GO:0006207);; Biological Process: pyrimidine nucleotide biosynthetic process (GO:0006221);;	K01465|0|maj:MAA_02337|K01465 dihydroorotase [EC:3.5.2.3] | (RefSeq) amidohydrolase 2	Pyrimidine metabolism (ko00240)	amidohydrolase 2 [Ophiocordyceps sinensis CO18]
gene-G6O67_004815	9.09508e-05	1.83019	up	--	--	--	hypothetical protein OCS_04393 [Ophiocordyceps sinensis CO18]
gene-G6O67_003378	7.90262e-36	-4.04265	down	Molecular Function: oxidoreductase activity, acting on CH-OH group of donors (GO:0016614);; Molecular Function: flavin adenine dinucleotide binding (GO:0050660);; Biological Process: oxidation-reduction process (GO:0055114);;	--	--	FAD-binding, type 2 [Ophiocordyceps sinensis CO18]
gene-G6O67_001196	7.35805e-11	-2.38128	down	Biological Process: metabolic process (GO:0008152);; Molecular Function: carbon-sulfur lyase activity (GO:0016846);;	--	--	glutathione-dependent formaldehyde-activating enzyme [Ophiocordyceps sinensis CO18]
gene-G6O67_008392	3.71065e-06	1.24198	up	Cellular Component: intracellular part (GO:0044424);;	K01922|1.13053e-158|mgr:MGG_17982|K01922 phosphopantothenate-cysteine ligase [EC:6.3.2.5] | (RefSeq) phosphopantothenate-cysteine ligase	Pantothenate and CoA biosynthesis (ko00770)	hypothetical protein CDD83_1774 [Cordyceps sp. RAO-2017]
gene-G6O67_008249	1.99949e-07	-1.73956	down	Molecular Function: mRNA binding (GO:0003729);; Molecular Function: acetyl-CoA C-acyltransferase activity (GO:0003988);; Cellular Component: mitochondrial intermembrane space (GO:0005758);; Cellular Component: peroxisomal matrix (GO:0005782);; Biological Process: fatty acid beta-oxidation (GO:0006635);;	K07513|0|maj:MAA_02106|K07513 acetyl-CoA acyltransferase 1 [EC:2.3.1.16] | (RefSeq) 3-ketoacyl-CoA thiolase	Fatty acid degradation (ko00071);; Valine, leucine and isoleucine degradation (ko00280);; alpha-Linolenic acid metabolism (ko00592);; Biosynthesis of unsaturated fatty acids (ko01040);; Biosynthesis of antibiotics (ko01130);; Fatty acid metabolism (ko01212);; Peroxisome (ko04146)	3-ketoacyl-CoA thiolase [Ophiocordyceps sinensis CO18]
gene-G6O67_000121	5.33321e-06	2.655	up	--	--	--	hypothetical protein OCS_03310 [Ophiocordyceps sinensis CO18]
gene-G6O67_002214	9.48596e-06	-2.07091	down	Molecular Function: RNA polymerase II transcription factor activity, sequence-specific DNA binding (GO:0000981);; Molecular Function: DNA binding (GO:0003677);; Cellular Component: nucleus (GO:0005634);; Cellular Component: cytoplasm (GO:0005737);; Biological Process: regulation of transcription from RNA polymerase II promoter (GO:0006357);; Molecular Function: zinc ion binding (GO:0008270);;	--	--	zinc finger transcription factor 1 [Ophiocordyceps sinensis CO18]
gene-G6O67_004533	3.67148e-07	-3.83102	down	--	--	--	hypothetical protein OCS_05355 [Ophiocordyceps sinensis CO18]
gene-G6O67_002836	0.000746516	-1.6714	down	--	--	--	hypothetical protein OCS_00211 [Ophiocordyceps sinensis CO18]
Ophiocordyceps_sinensis_newGene_292	6.09447e-28	-3.04501	down	--	--	--	related to beta transducin-like protein [Fusarium proliferatum]
Ophiocordyceps_sinensis_newGene_2115	0.00120717	-1.24414	down	Molecular Function: kinase activity (GO:0016301);; Biological Process: phosphorylation (GO:0016310);;	--	--	casein kinase II beta 2 subunit [Ophiocordyceps sinensis CO18]
gene-G6O67_008896	5.88738e-06	1.7603	up	Molecular Function: ATP binding (GO:0005524);; Molecular Function: magnesium-importing ATPase activity (GO:0015444);; Biological Process: magnesium ion transport (GO:0015693);; Cellular Component: integral component of membrane (GO:0016021);; Molecular Function: metal ion binding (GO:0046872);; Biological Process: magnesium ion transmembrane transport (GO:1903830);;	--	--	magnesium-translocating P-type ATPase family protein [Ophiocordyceps sinensis CO18]
gene-G6O67_001162	0.00212912	-1.13243	down	Molecular Function: metalloendopeptidase activity (GO:0004222);; Biological Process: proteolysis (GO:0006508);;	K19305|2.59951e-29|maj:MAA_00460|K19305 deuterolysin [EC:3.4.24.39] | (RefSeq) Metallopeptidase, catalytic domain protein	--	Metallopeptidase, catalytic domain protein [Ophiocordyceps sinensis CO18]
gene-G6O67_003374	9.11373e-05	-2.8594	down	--	--	--	hypothetical protein OCS_02877 [Ophiocordyceps sinensis CO18]
gene-G6O67_004593	0.00028206	-1.88104	down	--	--	--	hypothetical protein CDD83_9183 [Cordyceps sp. RAO-2017]
gene-G6O67_001709	3.43547e-05	1.31912	up	Molecular Function: double-stranded RNA binding (GO:0003725);; Cellular Component: nucleus (GO:0005634);; Cellular Component: cytosol (GO:0005829);;	K07566|0|tre:TRIREDRAFT_53366|K07566 L-threonylcarbamoyladenylate synthase [EC:2.7.7.87] | (RefSeq) hypothetical protein	--	hypothetical protein THARTR1_05849 [Trichoderma harzianum]
gene-G6O67_006953	0.00347729	1.00486	up	Biological Process: mRNA splicing, via spliceosome (GO:0000398);; Cellular Component: P-body (GO:0000932);; Molecular Function: RNA binding (GO:0003723);; Cellular Component: spliceosomal complex (GO:0005681);; Cellular Component: U6 snRNP (GO:0005688);; Cellular Component: nucleolus (GO:0005730);; Cellular Component: small nucleolar ribonucleoprotein complex (GO:0005732);; Biological Process: ma…	K12625|2.48171e-49|maw:MAC_03765|K12625 U6 snRNA-associated Sm-like protein LSm6 | (RefSeq) U6 snRNA-associated protein LSm6	RNA degradation (ko03018);; Spliceosome (ko03040)	LSM domain-containing protein [Ophiocordyceps sinensis CO18]
gene-G6O67_005315	8.58035e-05	-1.52164	down	Molecular Function: protein serine/threonine kinase activity (GO:0004674);; Molecular Function: ATP binding (GO:0005524);; Biological Process: protein phosphorylation (GO:0006468);;	--	--	Protein kinase-like domain protein [Ophiocordyceps sinensis CO18]
[truncated: 948 more rows]

## Sheet: MC_vs_FB
Table S4. Differentially expressed genes (DEGs) in fruiting body stage compared with mycoparasite complex stage. These genes were manually categorized according to their corresponding GO annotation, and KEGG annotation, NR annotation
[truncated: 1,471 more rows]
