# Supplementary material for: mRNA-seq and miRNA-seq profiling analyses reveal molecular mechanisms regulating induction of fruiting body in Ophiocordyceps sinensis
Source: Sci Rep. 2021 Jun 21;11:12944. doi: 10.1038/s41598-021-91718-x (PMC8217512; doi:10.1038/s41598-021-91718-x)
Supplement: Supplementary file 5 — Supplementary Information. [file 41598_2021_91718_MOESM5_ESM.xlsx]

## Sheet: Sheet1
Table S5. The sequence of 106 predicted milRNA
miRNA	mature_sequence
n_os_milR_71	uccgaagagcugcugcuuagagc
n_os_milR_49	uagcagcaccuauaucggcu
n_os_milR_18	uaaggagaaggucuaauacguu
n_os_milR_68	uucccuagacgaaaauuccggc
n_os_milR_60	uugcgggcacgugauccacg
n_os_milR_39	uaauggaucuauccggcuagu
n_os_milR_84	uuuacuccuaaucgugcggauaagc
n_os_milR_37	uaggucuaaaaaagguagucggaga
n_os_milR_92	uuuuagcagcaccuauaucggcu
n_os_milR_9	ugacggcguuggcagccgggccgg
n_os_milR_1	ugacuagauugguccgacacu
n_os_milR_5	ugugugcggcugcgugccuucug
n_os_milR_95	uaucaaucgacguaacucuu
n_os_milR_33	uacccguugggaacuuagugu
n_os_milR_35	ucgacguaacucuucuu
n_os_milR_104	uacccguugggaacuugggg
n_os_milR_3	uuagagggaguugcgggcgu
n_os_milR_87	ucuugucuucuagcuaggga
n_os_milR_2	ucucuuaaacucgucgauaaa
n_os_milR_26	uacccguugggaacuugggg
n_os_milR_58	uugcggacacgugaucuacgu
n_os_milR_65	uuuuaauagucggcggcggaggcgu
n_os_milR_75	uggacugccgacgucugcuuggc
n_os_milR_78	ugcgggcuuucuuucgauguauug
n_os_milR_40	uagcagcaccuauaucggcu
n_os_milR_4	uugacugucagaugccaacuuaauu
n_os_milR_94	uccgaagagcugcugcuuagaga
n_os_milR_6	uaauggaucuauccggcuagu
n_os_milR_17	uaguucucgcgggcuuguuucgaua
n_os_milR_99	uaggucuaaaaaagguagucggaga
n_os_milR_90	ucgacgucuccaaguucu
n_os_milR_80	ucucucggcauaucguuucguagg
n_os_milR_83	uacccguugggaacuaaggga
n_os_milR_93	ucgcaauagggcguguaguaggc
n_os_milR_86	uagcagcaccuauaucggcu
n_os_milR_81	uggcgcugagaccuguggggc
n_os_milR_89	uuuuagcagcaccuauaucggcu
n_os_milR_72	uaggucuaaaaaagguaguu
n_os_milR_24	ugcguggucugcugcguggucugc
n_os_milR_12	uagggcguauagcaggcg
n_os_milR_76	uacccguugggaacuugggg
n_os_milR_30	uacccguugggaacuaaguguca
n_os_milR_50	ugaucgaucaucgccucuuuug
n_os_milR_88	ucuaaguaggcuuccggcccggc
n_os_milR_19	uaaaagcaucguugcggcggga
n_os_milR_96	uaguucucgcgggcuuguuucgaua
n_os_milR_102	uacccguugggaacuugggg
n_os_milR_103	ucuuccgucgccgcgagagcugc
n_os_milR_13	uugcgggcacgugauccacg
n_os_milR_47	uugcggacacgugauccacgu
n_os_milR_70	uaggucuaaaaaagguaguu
n_os_milR_62	ugauuuacagcagccgauauag
n_os_milR_32	uagcagcaccuauaucggcu
n_os_milR_34	uugcucucgagcuuuggu
n_os_milR_21	ucugcugcgugcucugcugc
n_os_milR_51	cgagagcuucggucggcuccuagc
n_os_milR_85	uugcgggcacgugauccacg
n_os_milR_28	uagcagcaccuauaucggcu
n_os_milR_31	uacccguugggaacuugggg
n_os_milR_8	uguucggucgccgcgacggu
n_os_milR_10	auacaaauuugguggcgcuaagacc
n_os_milR_106	uacccguugggaccuaaggg
n_os_milR_53	uagcagcaccuauaucggcu
n_os_milR_97	aguauguuuuucugauu
n_os_milR_14	uggcgcuaagaccuauggg
n_os_milR_59	caccggcugcuguaugu
n_os_milR_100	uagcagcaccuauaucggcu
n_os_milR_56	ugcugcugcggcgacucauccgg
n_os_milR_54	auacaaauuugguggcgcuaagacc
n_os_milR_67	ucucagcgccaccaaauuuguaua
n_os_milR_48	uagcagcaccuauaucggcu
n_os_milR_98	uacccguugggaacuaagg
n_os_milR_55	uacccguugggaacuaaggga
n_os_milR_82	uacccguugggaccuaagggc
n_os_milR_45	aauacucgcuuaagcagcaacacu
n_os_milR_61	uauuuauuuaaugccacggaggggu
n_os_milR_74	uacccguugggaacuugggg
n_os_milR_36	uauguauguacauaacucguac
n_os_milR_41	ucugcuagccgggacaggcucuacg
n_os_milR_22	uagcagcaccuauaucggcu
n_os_milR_64	uugcuucgagggcugcuucgcucga
n_os_milR_69	uacccguugggaacuuagugu
n_os_milR_52	uggcgcuaagaccuauggggc
n_os_milR_43	ugcccggcucccggcugcgugcucu
n_os_milR_79	uugcgggcacgugauccacg
n_os_milR_25	uaaagucgaggcuuauauagcu
n_os_milR_44	uacccguugggaacuaagugu
n_os_milR_73	ugacggccgauacuucccaacgc
n_os_milR_66	uacggcucgccuguauaguucu
n_os_milR_38	ugugugcggcuccuuaauguaug
n_os_milR_27	uacccguugggaacuugggg
n_os_milR_101	uauagccgagggcuucguauugc
n_os_milR_57	uacccguugggaacuaagggacgcu
n_os_milR_77	uacccguugggaacuuagugu
n_os_milR_63	gcucucuacuccgauauccgguc
n_os_milR_23	uauacccguugggaacuaagu
n_os_milR_46	ucgcaauagggcguguaguaggc
n_os_milR_91	uacccguugggaacuaagggacgcu
n_os_milR_20	uagcagcaccuauaucggcu
n_os_milR_7	uagcagcaccuauaucggcu
n_os_milR_11	uuuugcgggcuuucuuucgau
n_os_milR_105	cggaauuuucgucuagggaagu
n_os_milR_29	ugcccucugcugcgugcccucugc
n_os_milR_15	uagcagcaccuauaucggcu
n_os_milR_16	uaccaugucgucgagggc
n_os_milR_42	acaggucucagcgccaccaaauuug
