# Supplementary material for: mRNA-seq and miRNA-seq profiling analyses reveal molecular mechanisms regulating induction of fruiting body in Ophiocordyceps sinensis
Source: Sci Rep. 2021 Jun 21;11:12944. doi: 10.1038/s41598-021-91718-x (PMC8217512; doi:10.1038/s41598-021-91718-x)
Supplement: Supplementary file 6 — Supplementary Information. [file 41598_2021_91718_MOESM6_ESM.xlsx]

## Sheet: MC_vs_ST
Table S6. The relationship of DEMs-DEGs (MC_vs_ST) pairs
miRNA	miR_regulate	mRNATar	Tar_regulate	logFC_DEGs	NR_annotation
novel_miR_16	down	gene-G6O67_000112	down	-1.25028	hypothetical protein OCS_06537 [Ophiocordyceps sinensis CO18]
novel_miR_16	down	gene-G6O67_000403	up	1.13848	DUF300 domain protein [Ophiocordyceps sinensis CO18]
novel_miR_16	down	gene-G6O67_000421	down	-1.67259	hypothetical protein OIDMADRAFT_23674 [Oidiodendron maius Zn]
novel_miR_16	down	gene-G6O67_000536	down	-1.2912	YeeE/YedE family protein [Metarhizium rileyi RCEF 4871]
novel_miR_16	down	gene-G6O67_000997	down	-1.05611	metalloprotease m41 ftsh [Ophiocordyceps sinensis CO18]
novel_miR_16	down	gene-G6O67_001047	up	1.78181	2-epi-5-epi-valiolone synthase [Ophiocordyceps sinensis CO18]
novel_miR_16	down	gene-G6O67_003103	up	1.1574	hypothetical protein OCS_06382 [Ophiocordyceps sinensis CO18]
novel_miR_16	down	gene-G6O67_003289	up	1.07625	Glycoside hydrolase, superfamily [Ophiocordyceps sinensis CO18]
novel_miR_16	down	gene-G6O67_003563	up	1.10469	KsdD-like steroid dehydrogenase [Hirsutella minnesotensis 3608]
novel_miR_16	down	gene-G6O67_004323	up	1.78675	tat pathway signal sequence [Ophiocordyceps sinensis CO18]
novel_miR_16	down	gene-G6O67_004341	down	-1.6346	IDI-2 precursor [Ophiocordyceps sinensis CO18]
novel_miR_16	down	gene-G6O67_004388	up	1.04938	5-oxoprolinase (ATP-hydrolysing) [Tolypocladium paradoxum]
novel_miR_16	down	gene-G6O67_005473	down	-1.02556	NAD(P)-binding domain protein [Ophiocordyceps sinensis CO18]
novel_miR_16	down	gene-G6O67_006281	down	-1.33687	Extracellular membrane protein, 8-cysteine region, CFEM [Ophiocordyceps sinensis CO18]
novel_miR_16	down	gene-G6O67_007821	up	1.66107	hypothetical protein CDD83_8745 [Cordyceps sp. RAO-2017]
novel_miR_16	down	gene-G6O67_008121	down	-1.38716	WD repeat protein [Ophiocordyceps sinensis CO18]
novel_miR_16	down	gene-G6O67_008396	up	1.30265	oxidoreductase, short-chain dehydrogenase/reductase family [Ophiocordyceps sinensis CO18]
novel_miR_90	down	gene-G6O67_000938	up	1.19203	Dynein heavy chain, cytoplasmic [Ophiocordyceps sinensis CO18]
novel_miR_90	down	gene-G6O67_001046	up	2.04873	hypothetical protein HIM_03778 [Hirsutella minnesotensis 3608]
novel_miR_90	down	gene-G6O67_001976	up	1.02306	hypothetical protein CDD83_2769 [Cordyceps sp. RAO-2017]
novel_miR_90	down	gene-G6O67_005863	up	1.03288	Putative ATP-citrate synthase subunit 2 [Hirsutella minnesotensis 3608]
novel_miR_90	down	gene-G6O67_005981	up	1.35565	hypothetical protein ASPGLDRAFT_67990 [Aspergillus glaucus CBS 516.65]
novel_miR_90	down	gene-G6O67_006331	down	-1.0656	hypothetical protein OCS_06726 [Ophiocordyceps sinensis CO18]
novel_miR_90	down	gene-G6O67_007081	up	1.88446	3-hydroxyacyl-CoA dehydrogenase [Ophiocordyceps sinensis CO18]
novel_miR_90	down	gene-G6O67_007186	down	-6.66986	hypothetical protein CDD83_8560 [Cordyceps sp. RAO-2017]
novel_miR_21	up	gene-G6O67_000403	up	1.13848	DUF300 domain protein [Ophiocordyceps sinensis CO18]
novel_miR_21	up	gene-G6O67_003896	down	-1.85245	#N/A
novel_miR_21	up	gene-G6O67_004556	up	1.16283	vacuolar protein sorting-associated protein [Ophiocordyceps sinensis CO18]
novel_miR_21	up	gene-G6O67_004996	down	-1.12074	gluconolactonase precursor [Ophiocordyceps sinensis CO18]
novel_miR_21	up	gene-G6O67_007926	up	1.45136	hypothetical protein HIM_09593 [Hirsutella minnesotensis 3608]
novel_miR_11	down	gene-G6O67_001947	up	1.52424	hypothetical protein OCS_05855 [Ophiocordyceps sinensis CO18]
novel_miR_11	down	gene-G6O67_006418	up	1.11986	hypothetical protein OCS_04098 [Ophiocordyceps sinensis CO18]
novel_miR_78	down	gene-G6O67_001592	down	-1.11444	protein kinase subdomain-containing protein [Ophiocordyceps sinensis CO18]
novel_miR_38	up	gene-G6O67_003896	down	-1.85245	#N/A
novel_miR_29	up	gene-G6O67_003896	down	-1.85245	#N/A
novel_miR_24	up	gene-G6O67_003896	down	-1.85245	#N/A
novel_miR_52	up	gene-G6O67_005634	up	1.29872	AMP-binding enzyme
novel_miR_43	up	gene-G6O67_003896	down	-1.85245	#N/A

## Sheet: ST_vs_FB
Table S6. The relationship of DEMs-DEGs (ST_vs_FB) pairs
miRNA	miR_regulate	mRNATar	Tar_regulate	logFC_DEGs	NR_annotation
novel_miR_34	up	gene-G6O67_000107	down	-3.55759	Uncharacterized protein TPAR_05299 [Tolypocladium paradoxum]
novel_miR_34	up	gene-G6O67_000223	down	-2.04057	hypothetical protein OCS_02271 [Ophiocordyceps sinensis CO18]
novel_miR_34	up	gene-G6O67_000531	down	-1.40101	Acyl-CoA N-acyltransferase [Ophiocordyceps sinensis CO18]
novel_miR_34	up	gene-G6O67_001111	down	-1.37284	hypothetical protein CDD83_790 [Cordyceps sp. RAO-2017]
novel_miR_34	up	gene-G6O67_002681	up	3.25419	hypothetical protein CDD81_3238 [Ophiocordyceps australis]
novel_miR_34	up	gene-G6O67_002833	down	-1.22499	hypothetical protein HIM_10051 [Hirsutella minnesotensis 3608]
novel_miR_34	up	gene-G6O67_003183	up	2.10592	pH-response transcription factor pacC [Hirsutella minnesotensis 3608]
novel_miR_34	up	gene-G6O67_003604	down	-1.40618	NACHT and TPR domain protein [Ophiocordyceps sinensis CO18]
novel_miR_34	up	gene-G6O67_004358	down	-4.984	hypothetical protein OCS_01907 [Ophiocordyceps sinensis CO18]
novel_miR_34	up	gene-G6O67_005125	down	-2.31983	hypothetical protein OCS_01463 [Ophiocordyceps sinensis CO18]
novel_miR_34	up	gene-G6O67_005272	down	-1.76329	maltose permease [Ophiocordyceps sinensis CO18]
novel_miR_34	up	gene-G6O67_005350	down	-1.5155	WW/Rsp5/WWP [Ophiocordyceps sinensis CO18]
novel_miR_34	up	gene-G6O67_005510	down	-1.65691	hypothetical protein TOPH_05358 [Tolypocladium ophioglossoides CBS 100239]
novel_miR_34	up	gene-G6O67_005519	up	2.48936	speckle-type POZ protein-like protein [Ophiocordyceps sinensis CO18]
novel_miR_34	up	gene-G6O67_005568	up	1.13522	Geranylgeranyl transferase type-1 subunit beta [Tolypocladium capitatum]
novel_miR_34	up	gene-G6O67_005589	down	-5.38538	hypothetical protein OCS_04698 [Ophiocordyceps sinensis CO18]
novel_miR_34	up	gene-G6O67_006238	up	8.3015	O-methylsterigmatocystin oxidoreductase [Ophiocordyceps sinensis CO18]
novel_miR_34	up	gene-G6O67_006617	down	-5.10553	ABC transporter [Ophiocordyceps sinensis CO18]
novel_miR_34	up	gene-G6O67_006705	up	1.32282	S-adenosylmethionine decarboxylase [Ophiocordyceps sinensis CO18]
novel_miR_34	up	gene-G6O67_006777	up	1.36846	hypothetical protein XA68_10310 [Ophiocordyceps unilateralis]
novel_miR_34	up	gene-G6O67_006826	up	1.11133	ferric reductase [Ophiocordyceps sinensis CO18]
novel_miR_34	up	gene-G6O67_007487	up	1.00638	putative protein family UPF0120 [Ophiocordyceps sinensis CO18]
novel_miR_34	up	gene-G6O67_007629	down	-1.00544	arad-like aldolase/epimerase [Ophiocordyceps sinensis CO18]
novel_miR_34	up	gene-G6O67_007660	up	1.44605	hypothetical protein THAR02_00665 [Trichoderma harzianum]
novel_miR_34	up	gene-G6O67_007832	up	1.26382	WD40 repeat-like-containing domain protein [Ophiocordyceps sinensis CO18]
novel_miR_34	up	gene-G6O67_008122	down	-1.06267	hypothetical protein OCS_02984 [Ophiocordyceps sinensis CO18]
novel_miR_34	up	gene-G6O67_008132	up	1.15442	L-pipecolate oxidase [Tolypocladium capitatum]
novel_miR_34	up	gene-G6O67_008314	up	2.71793	PaxU [Ophiocordyceps sinensis CO18]
novel_miR_34	up	gene-G6O67_008431	up	1.52921	inosine-5&apos;-monophosphate dehydrogenase IMD2 [Ophiocordyceps sinensis CO18]
novel_miR_34	up	gene-G6O67_008466	down	-3.09589	SET domain protein [Ophiocordyceps sinensis CO18]
novel_miR_34	up	gene-G6O67_008555	up	2.1916	pH zinc finger transcription factor [Ophiocordyceps sinensis CO18]
novel_miR_34	up	gene-G6O67_008881	up	3.30368	PaxU [Ophiocordyceps sinensis CO18]
novel_miR_21	up	gene-G6O67_000403	down	-1.29858	DUF300 domain protein [Ophiocordyceps sinensis CO18]
novel_miR_21	up	gene-G6O67_000873	down	-2.10476	hypothetical protein HIM_01416 [Hirsutella minnesotensis 3608]
novel_miR_21	up	gene-G6O67_001732	down	-1.68646	hypothetical protein HIM_02453 [Hirsutella minnesotensis 3608]
novel_miR_21	up	gene-G6O67_001868	down	-2.04469	phosphatidylinositol 3 [Ophiocordyceps sinensis CO18]
novel_miR_21	up	gene-G6O67_002208	up	1.1141	hypothetical protein HIM_03375 [Hirsutella minnesotensis 3608]
novel_miR_21	up	gene-G6O67_002842	down	-4.45132	hypothetical protein OCS_00216 [Ophiocordyceps sinensis CO18]
novel_miR_21	up	gene-G6O67_003241	down	-1.05635	Aspartyl aminopeptidase [Tolypocladium ophioglossoides CBS 100239]
novel_miR_21	up	gene-G6O67_003896	up	2.76169	#N/A
novel_miR_21	up	gene-G6O67_007088	up	1.39154	hypothetical protein HIM_06979 [Hirsutella minnesotensis 3608]
novel_miR_21	up	gene-G6O67_007878	up	2.5122	Uncharacterized protein TPAR_06414 [Tolypocladium paradoxum]
novel_miR_12	down	gene-G6O67_000463	up	1.16633	Putative solute carrier family 35 member [Tolypocladium paradoxum]
novel_miR_12	down	gene-G6O67_001927	up	1.21728	GCN5-related N acetyltransferase [Ophiocordyceps sinensis CO18]
novel_miR_12	down	gene-G6O67_002256	up	6.60419	hypothetical protein ANO14919_109960 [fungal sp. No.14919]
novel_miR_12	down	gene-G6O67_002763	up	1.04387	Diphthamide biosynthesis protein 1 [Tolypocladium paradoxum]
novel_miR_12	down	gene-G6O67_005034	down	-1.62938	vacuolar protein sorting protein [Ophiocordyceps sinensis CO18]
novel_miR_12	down	gene-G6O67_007832	up	1.26382	WD40 repeat-like-containing domain protein [Ophiocordyceps sinensis CO18]
novel_miR_12	down	gene-G6O67_008300	down	-1.02191	glycoside hydrolase family 92 protein [Ophiocordyceps sinensis CO18]
novel_miR_60	up	gene-G6O67_002530	up	1.02159	proteasome component C5 [Ophiocordyceps sinensis CO18]
novel_miR_60	up	gene-G6O67_004993	down	-2.9852	#N/A
novel_miR_60	up	gene-G6O67_007381	down	-1.25251	beta-flanking protein [Ophiocordyceps sinensis CO18]
novel_miR_60	up	gene-G6O67_007406	down	-1.15621	Urease [Hirsutella minnesotensis 3608]
novel_miR_85	up	gene-G6O67_002530	up	1.02159	proteasome component C5 [Ophiocordyceps sinensis CO18]
novel_miR_85	up	gene-G6O67_004993	down	-2.9852	#N/A
novel_miR_85	up	gene-G6O67_007381	down	-1.25251	beta-flanking protein [Ophiocordyceps sinensis CO18]
novel_miR_85	up	gene-G6O67_007406	down	-1.15621	Urease [Hirsutella minnesotensis 3608]
novel_miR_13	up	gene-G6O67_002530	up	1.02159	proteasome component C5 [Ophiocordyceps sinensis CO18]
novel_miR_13	up	gene-G6O67_004993	down	-2.9852	#N/A
novel_miR_13	up	gene-G6O67_007381	down	-1.25251	beta-flanking protein [Ophiocordyceps sinensis CO18]
novel_miR_13	up	gene-G6O67_007406	down	-1.15621	Urease [Hirsutella minnesotensis 3608]
novel_miR_79	up	gene-G6O67_002530	up	1.02159	proteasome component C5 [Ophiocordyceps sinensis CO18]
novel_miR_79	up	gene-G6O67_004993	down	-2.9852	#N/A
novel_miR_79	up	gene-G6O67_007381	down	-1.25251	beta-flanking protein [Ophiocordyceps sinensis CO18]
novel_miR_79	up	gene-G6O67_007406	down	-1.15621	Urease [Hirsutella minnesotensis 3608]
novel_miR_3	up	gene-G6O67_002772	up	1.45142	RAM signaling pathway, SOG2 [Ophiocordyceps sinensis CO18]
novel_miR_3	up	gene-G6O67_006344	up	1.86007	hypothetical protein TOPH_07828 [Tolypocladium ophioglossoides CBS 100239]
novel_miR_52	down	gene-G6O67_005634	down	-3.70028	hypothetical protein HIM_05244 [Hirsutella minnesotensis 3608]
novel_miR_8	up	gene-G6O67_001178	down	-1.06002	glutaryl-CoA dehydrogenase [Ophiocordyceps sinensis CO18]
novel_miR_50	up	gene-G6O67_008120	down	-1.92156	hypothetical protein OCS_02983 [Ophiocordyceps sinensis CO18]
novel_miR_14	down	gene-G6O67_005634	down	-3.70028	hypothetical protein HIM_05244 [Hirsutella minnesotensis 3608]
novel_miR_51	down	gene-G6O67_000208	down	-1.1034	Uncharacterized protein TCAP_04541 [Tolypocladium capitatum]
novel_miR_56	down	gene-G6O67_002091	down	-1.08542	hypothetical protein HIM_04871 [Hirsutella minnesotensis 3608]
novel_miR_43	up	gene-G6O67_003896	up	2.76169	#N/A
novel_miR_87	down	gene-G6O67_008135	up	1.33211	CTP synthase [Ophiocordyceps sinensis CO18]
